# Supplementary material for: Unveiling the dynamics and molecular landscape of a rare chronic lymphocytic leukemia subpopulation driving refractoriness: insights from single‐cell RNA sequencing
Source: Mol Oncol. 2024 May 21;18(10):2541–53. doi: 10.1002/1878-0261.13663 (PMC11459043; doi:10.1002/1878-0261.13663)
Supplement: Supplementary file 1 — Fig. S1. Visual evaluation of the batch effect presence in merged data using cells from progression (PR) processed in parallel in two separate experiments (PR_exp1 & PR_exp2). Fig. S2. Graphical representation of copy number aberration estimation from single‐cell RNA sequencing data using InferCNV tool. Table S1. Results of differential gene expression analysis comparing RF to other time points. Table S2. Results of differential gene expression analysis comparing RL to previous time points (DG, PR). Table S3. Summarized detected CNAs with their percentage representation at individual time points obtained using genomic arrays. [file MOL2-18-2541-s001.zip › mol213663-sup-0003-Suppl.table1.xlsx]

## Sheet: diff.RF.vs.others
gene	p_val	avg_log2FC	pct.1	pct.2	p_val_adj
CCND3	0	1.15017	0.704	0.415	0
CD74	0	-0.859084	0.977	0.999	0
CFLAR	0	1.10816	0.708	0.474	0
FKBP5	0	1.7328	0.69	0.2	0
HLA-DPA1	0	-0.935141	0.92	0.992	0
HLA-DPB1	0	-1.05206	0.829	0.979	0
HLA-DQB1	0	-0.973719	0.776	0.971	0
HLA-DRA	0	-0.959804	0.975	0.999	0
IGKC	0	-0.856988	0.992	1	0
IGLC1	0	-3.16982	0.042	0.868	0
IGLC2	0	-2.33798	0.035	0.697	0
MS4A1	0	-1.37455	0.105	0.58	0
MT-ND1	0	0.82384	0.999	0.999	0
MT-ND2	0	0.74243	0.998	0.999	0
MTRNR2L12	0	-0.88352	0.998	1	0
NEAT1	0	2.27502	0.944	0.569	0
PIK3IP1	0	1.27992	0.622	0.27	0
RGS2	0	-1.83858	0.186	0.668	0
RNF19A	0	1.31578	0.682	0.391	0
RPL12	0	-1.06271	0.919	0.997	0
RPL21	0	-0.700691	0.991	0.999	0
RPL26	0	-0.742794	0.996	0.999	0
RPL35	0	-0.788281	0.975	0.999	0
RPL5	0	-0.588263	0.981	0.998	0
RPL6	0	-0.817751	0.964	0.998	0
RPL7A	0	-0.696161	0.988	0.999	0
RPS6	0	-0.629625	0.994	0.999	0
TXNIP	0	1.19458	0.989	0.949	0
XIST	0	-1.31532	0.129	0.718	0
JUND	0	-1.1153	0.894	0.99	0
IGHD	0	-1.1687	0.297	0.768	0
RPS4X	0	-0.527821	0.986	1	8.04e-306
CTSH	8.94e-308	1.06434	0.59	0.333	3.27e-303
RGCC	1.45e-304	-1.47159	0.08	0.521	5.29e-300
CREB3L2	5.3e-294	1.03036	0.647	0.417	1.94e-289
FCER2	1.12e-289	-1.06483	0.201	0.662	4.1e-285
CD52	6.22e-283	-0.905309	0.793	0.968	2.28e-278
IGLC3	4.34e-278	-1.32951	0.012	0.367	1.59e-273
SOD1	1.33e-274	0.889446	0.755	0.612	4.87e-270
HLA-DRB1	2.7e-272	-0.824796	0.843	0.978	9.88e-268
ISG20	5.31e-269	0.995293	0.752	0.534	1.94e-264
MT-ND4	7.82e-267	0.554642	0.999	1	2.86e-262
CD83	1.17e-259	-1.22316	0.137	0.561	4.26e-255
ADTRP	5.62e-256	0.91107	0.835	0.65	2.06e-251
ANAPC16	9.86e-256	0.764764	0.785	0.672	3.61e-251
GSTP1	6.87e-255	0.880838	0.768	0.633	2.52e-250
BIRC3	1.29e-253	1.27304	0.537	0.252	4.72e-249
MTRNR2L8	2.79e-249	-0.624447	0.963	0.997	1.02e-244
VAMP2	1.11e-247	-0.842239	0.386	0.796	4.06e-243
RPL37	1.8e-246	-0.456552	0.998	0.999	6.59e-242
BCL2	9.58e-244	0.823617	0.83	0.728	3.51e-239
RPL34	4.65e-235	-0.406179	0.998	1	1.7e-230
PIGR	4.14e-231	-1.08877	0.057	0.414	1.51e-226
YPEL5	2.52e-229	-1.17879	0.402	0.775	9.24e-225
CD79A	1.41e-223	-0.813278	0.691	0.936	5.17e-219
ARHGAP24	1.6e-216	0.785163	0.867	0.807	5.86e-212
YBX3	2.3e-214	0.736963	0.88	0.836	8.41e-210
RCSD1	7.85e-212	0.839149	0.81	0.679	2.87e-207
BST2	1.94e-209	0.79109	0.505	0.328	7.11e-205
EIF5A	5.46e-204	-0.872755	0.195	0.581	2e-199
RPL14	1.49e-201	0.469748	0.998	0.999	5.47e-197
CD63	3.06e-201	0.730701	0.615	0.488	1.12e-196
TPT1	5.79e-201	0.411644	1	1	2.12e-196
RAB11FIP1	2.34e-200	-0.936904	0.298	0.679	8.55e-196
SH3TC1	4.18e-199	0.901526	0.306	0.091	1.53e-194
GLO1	8.61e-199	0.743993	0.634	0.492	3.15e-194
ATP5MG	1.03e-196	0.628532	0.687	0.625	3.77e-192
PFN1	1.03e-196	-0.838703	0.372	0.74	3.78e-192
HMGB2	2.82e-196	-0.859041	0.341	0.717	1.03e-191
PTPN1	4.2e-195	0.74042	0.542	0.424	1.54e-190
PNRC1	3.64e-194	-0.712932	0.673	0.923	1.33e-189
TCF4	5.05e-193	-0.735628	0.648	0.908	1.85e-188
FMOD	7.86e-193	-0.773149	0.096	0.436	2.88e-188
MT-ND5	5.17e-188	0.62646	0.991	0.995	1.89e-183
SESN1	3.81e-186	0.851646	0.299	0.093	1.4e-181
PCDH9	2.95e-182	-0.901357	0.119	0.461	1.08e-177
POU2AF1	2.74e-179	0.801427	0.421	0.238	1e-174
CIRBP	8.05e-179	-0.600725	0.756	0.953	2.95e-174
SMAP2	2.29e-174	0.663086	0.808	0.713	8.36e-170
LINC01578	2.57e-173	-0.734585	0.59	0.868	9.39e-169
MARCH1	1.08e-170	0.7947	0.648	0.511	3.97e-166
SYNE2	1.27e-170	1.01763	0.704	0.556	4.65e-166
CYB561A3	2e-170	-0.809229	0.216	0.568	7.34e-166
H3F3A	7.18e-169	-0.558073	0.868	0.976	2.63e-164
CLINT1	8.92e-169	0.757624	0.562	0.442	3.26e-164
SBDS	1.65e-168	-0.788601	0.32	0.674	6.02e-164
ARHGAP25	1e-167	-0.761663	0.18	0.525	3.68e-163
HLA-DMB	5.27e-167	-0.762594	0.425	0.76	1.93e-162
VMP1	1.48e-165	0.766637	0.411	0.248	5.41e-161
ATM	1.9e-164	0.717165	0.531	0.386	6.94e-160
ARL2	2.9e-163	0.643569	0.306	0.147	1.06e-158
RPS8	5.72e-162	-0.31532	0.997	1	2.09e-157
ZNF331	1.32e-161	-1.03596	0.078	0.374	4.82e-157
PIEZO2	1.48e-159	0.469688	0.126	0.001	5.43e-155
RPS15	1.51e-159	-0.29116	0.995	0.999	5.54e-155
TUBA1A	6.2e-159	-0.76472	0.369	0.71	2.27e-154
PTPN18	1.18e-157	0.685183	0.327	0.162	4.31e-153
SMCHD1	2.06e-157	-0.717113	0.531	0.83	7.54e-153
RPS29	3.27e-157	-0.445952	0.988	0.997	1.2e-152
CCDC59	3.68e-157	-0.654407	0.223	0.56	1.35e-152
STRBP	3.3e-156	-0.662972	0.166	0.491	1.21e-151
ARL4A	1.45e-152	-0.865301	0.117	0.425	5.32e-148
TFEB	2.85e-150	0.70432	0.359	0.185	1.04e-145
ERP29	5.34e-150	-0.623495	0.575	0.85	1.96e-145
STK17B	5.88e-149	-0.765755	0.202	0.53	2.15e-144
KLF10	3.4e-148	-0.882098	0.077	0.359	1.24e-143
ATP2B1	1.79e-146	-0.616138	0.166	0.476	6.56e-142
N4BP2L1	2.32e-146	-0.605817	0.099	0.383	8.51e-142
AL161781.2	3.1e-146	-0.557163	0.023	0.25	1.14e-141
PRDM2	9.82e-145	-0.696547	0.602	0.863	3.59e-140
SIAH2	2.5e-144	-0.710407	0.09	0.375	9.13e-140
LY9	7.05e-144	-0.774779	0.132	0.435	2.58e-139
DNAJA1	1.08e-143	-0.765215	0.178	0.495	3.97e-139
STK4	1.35e-143	-0.570927	0.691	0.916	4.95e-139
HMGB1	1.56e-142	-0.518166	0.774	0.947	5.73e-138
MTSS1	8.14e-142	-0.681074	0.146	0.448	2.98e-137
CSDE1	9.23e-141	-0.466704	0.353	0.669	3.38e-136
ELOVL5	2.67e-140	-0.629834	0.123	0.414	9.78e-136
PDE4B	4.76e-140	-0.632495	0.302	0.626	1.74e-135
FAM111B	7.69e-140	-0.873804	0.044	0.291	2.82e-135
REL	1.2e-139	-0.668202	0.211	0.528	4.41e-135
LYN	3.77e-139	-0.634958	0.421	0.735	1.38e-134
GTF2B	9.55e-138	-0.574823	0.081	0.345	3.5e-133
SFMBT1	1.44e-137	0.653976	0.478	0.333	5.25e-133
PPP1CC	4.82e-137	-0.593281	0.242	0.558	1.76e-132
SAP18	5.01e-137	-0.573221	0.438	0.749	1.83e-132
BCAS2	4.28e-136	-0.641867	0.13	0.42	1.57e-131
CCDC50	6.02e-136	-0.456119	0.173	0.453	2.2e-131
H3F3B	9.9e-136	-0.50404	0.983	0.997	3.62e-131
SEC61B	2.09e-134	-0.697609	0.301	0.618	7.66e-130
CD44	6.16e-134	-0.661103	0.278	0.595	2.25e-129
CRIP1	7.32e-134	-0.802706	0.496	0.784	2.68e-129
RBM3	1.01e-132	-0.600557	0.46	0.762	3.68e-128
MTRNR2L10	1.05e-132	-0.514647	0.666	0.901	3.83e-128
CCDC88A	5.7e-131	-0.820195	0.412	0.705	2.08e-126
DDIT4	1.59e-130	0.815061	0.214	0.057	5.82e-126
TLE5	2.5e-130	-0.609223	0.496	0.788	9.15e-126
SERF2	2.85e-130	0.459255	0.97	0.97	1.04e-125
PAX5	4.1e-130	-0.64975	0.137	0.422	1.5e-125
HLA-DMA	1.1e-129	-0.54764	0.679	0.899	4.01e-125
RNMT	1.29e-129	-0.593219	0.364	0.675	4.72e-125
ATP2B1-AS1	2.57e-127	-0.595127	0.053	0.288	9.42e-123
KMT2E	2.99e-127	-0.538379	0.526	0.809	1.1e-122
PRCD	2.19e-126	0.437854	0.124	0.005	8e-122
ARID5B	4.02e-126	0.680902	0.621	0.606	1.47e-121
KRTCAP2	4.31e-125	0.492301	0.601	0.542	1.58e-120
RBM38	4.4e-125	-0.599676	0.402	0.705	1.61e-120
PFKP	4.81e-125	0.580339	0.37	0.248	1.76e-120
LIMD2	4.74e-124	-0.574443	0.534	0.809	1.74e-119
APBB2	6.42e-124	-0.488263	0.125	0.378	2.35e-119
LITAF	3.02e-123	-0.770316	0.333	0.633	1.11e-118
MEF2C	8.14e-123	-0.643893	0.239	0.538	2.98e-118
CBX4	1.51e-122	-0.526657	0.049	0.273	5.51e-118
HRK	2.21e-122	-0.59917	0.006	0.181	8.09e-118
NR4A2	7.05e-122	-0.837143	0.07	0.315	2.58e-117
MAD1L1	3.35e-121	0.654327	0.402	0.276	1.22e-116
FLT3	4.77e-121	0.361575	0.1	0.001	1.75e-116
MAN1A1	1.4e-120	0.615695	0.324	0.2	5.12e-116
EIF4A1	1.7e-120	-0.618084	0.34	0.641	6.23e-116
RPL37A	2.61e-120	-0.329277	0.995	0.999	9.56e-116
TP53INP1	4.66e-120	0.750262	0.159	0.113	1.7e-115
LAMTOR4	5.06e-120	0.440634	0.648	0.613	1.85e-115
LGALS3	1.57e-119	0.556041	0.147	0.028	5.75e-115
EIF1B	6.03e-119	-0.533543	0.395	0.691	2.21e-114
VAPA	1.2e-118	-0.464528	0.281	0.569	4.38e-114
GYPC	1.38e-118	-0.445554	0.083	0.315	5.04e-114
CCR7	3.28e-118	0.64273	0.545	0.425	1.2e-113
FOS	3.89e-118	-0.441014	0.249	0.534	1.43e-113
RPL22L1	9.07e-117	-0.609672	0.37	0.666	3.32e-112
TTN	7.04e-116	-0.821526	0.347	0.639	2.58e-111
RNASE6	9.89e-116	0.550963	0.257	0.151	3.62e-111
ZCCHC7	2.24e-115	-0.526687	0.224	0.507	8.19e-111
JUN	7.91e-115	0.488651	0.592	0.771	2.9e-110
UVRAG	9.88e-115	0.408519	0.425	0.438	3.62e-110
ATF7IP	1.56e-114	0.62097	0.427	0.309	5.69e-110
ATP6V0E1	1.63e-113	0.471332	0.618	0.57	5.95e-109
RPL27A	1.8e-113	0.332838	0.999	0.999	6.59e-109
HERPUD1	2.58e-112	0.657932	0.521	0.509	9.45e-108
MYADM	5.68e-112	-0.567756	0.02	0.205	2.08e-107
LRRFIP1	6.43e-112	-0.508148	0.145	0.401	2.35e-107
DMD	3.76e-111	-0.393308	0.178	0.422	1.37e-106
PPDPF	7.21e-111	-0.451	0.486	0.761	2.64e-106
PER1	1.33e-110	-0.479439	0.033	0.229	4.88e-106
BCL10	3.16e-110	-0.480515	0.101	0.336	1.16e-105
WASF2	1.22e-109	0.460356	0.675	0.663	4.47e-105
TENT5C	1.25e-109	-0.604256	0.102	0.347	4.57e-105
RPLP1	1.54e-109	0.337092	0.999	1	5.62e-105
SEC14L1	7.73e-109	0.534626	0.32	0.214	2.83e-104
CYBC1	1.3e-108	0.55694	0.403	0.276	4.75e-104
NR3C1	4.52e-108	-0.437173	0.193	0.446	1.65e-103
PLAC8	7.47e-108	-0.583357	0.319	0.604	2.73e-103
PRPF38B	1.79e-107	-0.474874	0.266	0.54	6.54e-103
IRS2	1.82e-107	-0.689182	0.12	0.37	6.65e-103
DUSP1	1.85e-107	-0.292091	0.407	0.675	6.78e-103
CRYM	4.66e-107	-0.463221	0.008	0.168	1.71e-102
SLC25A6	1.23e-106	-0.541219	0.626	0.848	4.49e-102
GNA12	1.88e-106	0.588512	0.273	0.127	6.9e-102
AC004687.1	3.7e-106	-0.571068	0.076	0.303	1.35e-101
HSPA5	4.09e-106	-0.568761	0.191	0.457	1.5e-101
CCT3	4.93e-106	0.48154	0.486	0.405	1.8e-101
FCRL5	6.34e-106	-0.63522	0.255	0.534	2.32e-101
ZNF326	9.07e-106	-0.436103	0.092	0.311	3.32e-101
ALOX5AP	1.6e-105	-0.390932	0.083	0.29	5.86e-101
MT-ND4L	2.99e-105	0.487871	0.863	0.83	1.1e-100
NUCKS1	3.07e-105	-0.410119	0.378	0.652	1.12e-100
RNASEH2B	4.46e-105	-0.340087	0.051	0.228	1.63e-100
ITGAE	1.27e-104	-0.407305	0.088	0.301	4.64e-100
DUSP10	4.15e-104	-0.482325	0.014	0.181	1.52e-99
JAK3	4.91e-104	0.553304	0.215	0.077	1.8e-99
RPS7	1.31e-103	-0.275741	0.995	0.999	4.78e-99
RHOB	1.73e-103	0.653969	0.33	0.243	6.34e-99
ACTG1	1.84e-103	-0.722283	0.539	0.779	6.74e-99
HDAC9	2.5e-103	-0.317145	0.037	0.198	9.14e-99
RPL30	1.42e-102	0.294726	1	1	5.2e-98
CD79B	4.23e-102	0.576976	0.632	0.623	1.55e-97
EIF5	4.83e-102	-0.502788	0.47	0.738	1.77e-97
LAMTOR5	6.79e-102	-0.429557	0.207	0.46	2.49e-97
CD84	3.32e-101	-0.553238	0.123	0.361	1.22e-96
UBL5	3.13e-100	0.377874	0.667	0.673	1.14e-95
HP1BP3	1.12e-99	0.438075	0.63	0.603	4.11e-95
HLA-E	1.35e-99	-0.454068	0.753	0.922	4.96e-95
EAPP	2.17e-99	-0.414638	0.235	0.487	7.95e-95
VASP	6.79e-99	0.4598	0.324	0.222	2.49e-94
NDUFA13	1.25e-98	0.399644	0.737	0.701	4.59e-94
EBLN3P	1.43e-98	-0.439305	0.287	0.55	5.22e-94
RAN	2.23e-98	-0.511049	0.309	0.581	8.15e-94
SEC11C	4.07e-98	0.41536	0.4	0.344	1.49e-93
TMSB10	4.62e-98	-0.328662	0.99	0.999	1.69e-93
FLNA	4.95e-98	-0.504919	0.154	0.397	1.81e-93
TRMT112	5.26e-98	0.402558	0.568	0.55	1.92e-93
BCL2L11	6.9e-98	0.52965	0.261	0.163	2.52e-93
VPREB3	9.92e-98	-0.5903	0.194	0.45	3.63e-93
ZNF791	1.13e-97	-0.468782	0.145	0.382	4.15e-93
HLA-DRB5	1.35e-97	-0.488286	0.486	0.746	4.95e-93
C1orf162	1.66e-97	-0.353352	0.023	0.18	6.06e-93
ACSM3	1.71e-97	-0.511249	0.07	0.277	6.27e-93
BCL7A	5.49e-97	-0.429004	0.009	0.158	2.01e-92
ATP6V1G1	6.52e-97	-0.426276	0.498	0.755	2.39e-92
JUNB	1.09e-96	-0.587065	0.571	0.811	3.98e-92
PTGES3	1.12e-96	0.394029	0.594	0.577	4.08e-92
PSMB3	1.4e-96	0.411017	0.434	0.377	5.12e-92
ADD3	1.98e-96	-0.461327	0.076	0.28	7.25e-92
TBC1D9	5.46e-96	-0.476194	0.223	0.475	2e-91
MYBL2	7.35e-96	0.564535	0.209	0.082	2.69e-91
NACA	9.79e-96	-0.2978	0.983	0.996	3.58e-91
IFNGR2	1.4e-95	0.430508	0.415	0.359	5.11e-91
ZFP36L1	3.38e-95	-0.464309	0.321	0.584	1.24e-90
MTRNR2L1	3.49e-95	-0.603092	0.584	0.81	1.28e-90
NSMCE3	5.97e-95	-0.546511	0.246	0.506	2.19e-90
PDLIM1	6.55e-95	-0.406297	0.223	0.47	2.4e-90
BACH1	6.74e-95	-0.536234	0.243	0.504	2.47e-90
C9orf16	8.9e-95	-0.410782	0.279	0.534	3.26e-90
H2AFZ	9.51e-95	0.410139	0.442	0.412	3.48e-90
MRPL54	1.12e-94	-0.433661	0.288	0.547	4.09e-90
RSBN1L	1.68e-94	0.478559	0.439	0.359	6.15e-90
SWAP70	2.12e-94	-0.425958	0.215	0.459	7.76e-90
PTPN22	3.69e-94	-0.430805	0.174	0.41	1.35e-89
ATP6V0B	4.88e-94	0.348983	0.455	0.44	1.78e-89
THEMIS2	7.62e-94	0.497041	0.416	0.328	2.79e-89
IGFLR1	8.3e-94	-0.483445	0.279	0.541	3.04e-89
COX6C	8.65e-94	0.277567	0.669	0.73	3.16e-89
CD320	9.08e-94	0.455105	0.161	0.051	3.32e-89
NUDT3	1.02e-93	-0.342806	0.165	0.382	3.74e-89
FYTTD1	1.1e-93	-0.432091	0.113	0.326	4.04e-89
ELF1	1.62e-93	-0.510293	0.429	0.691	5.92e-89
MAP3K1	2.17e-93	-0.461913	0.262	0.518	7.93e-89
CKAP4	3.81e-93	-0.450561	0.042	0.224	1.4e-88
TMEM14C	4.63e-93	0.38822	0.303	0.249	1.7e-88
EVA1B	6.9e-93	0.507935	0.154	0.058	2.52e-88
AC008105.3	1.22e-92	-0.495495	0.115	0.338	4.48e-88
TOMM5	1.62e-92	-0.486006	0.222	0.472	5.93e-88
POMP	2.4e-92	-0.468055	0.181	0.423	8.77e-88
PPP2R5C	2.48e-92	-0.486863	0.399	0.661	9.08e-88
SDCBP	3.5e-92	-0.442767	0.065	0.259	1.28e-87
CD37	3.79e-92	-0.385169	0.924	0.987	1.39e-87
PRDX5	5.25e-92	0.313932	0.418	0.41	1.92e-87
FCRL1	7.76e-92	-0.51563	0.074	0.277	2.84e-87
BLK	9.08e-92	0.30005	0.524	0.56	3.32e-87
TMEM59	1.48e-91	0.383661	0.548	0.515	5.43e-87
HIST2H2AC	1.68e-91	-0.469417	0.115	0.333	6.13e-87
ZNF92	1.7e-91	-0.472013	0.223	0.468	6.23e-87
OSER1	1.77e-91	-0.424886	0.129	0.347	6.49e-87
CD24	1.8e-91	-0.295792	0.131	0.32	6.59e-87
MTPN	1.93e-91	-0.460849	0.52	0.766	7.07e-87
CARMIL1	3.2e-91	0.501717	0.24	0.134	1.17e-86
AUP1	5.47e-91	0.450045	0.351	0.266	2e-86
TIAL1	6.03e-91	0.432314	0.334	0.261	2.21e-86
RBPJ	1.75e-90	0.493382	0.363	0.294	6.4e-86
SET	2.36e-90	-0.440896	0.577	0.808	8.64e-86
ZNF644	3.63e-90	-0.266074	0.227	0.44	1.33e-85
MTRNR2L6	3.76e-90	-0.40724	0.393	0.649	1.38e-85
RGS1	5.45e-90	-0.823845	0.215	0.464	1.99e-85
PLEKHA2	8.53e-90	-0.482062	0.238	0.487	3.12e-85
ETV6	1.11e-89	0.415025	0.396	0.343	4.08e-85
MALAT1	1.21e-89	0.405715	1	1	4.43e-85
GNPTAB	1.28e-89	0.358411	0.369	0.381	4.7e-85
CTSD	1.87e-89	0.480707	0.314	0.229	6.83e-85
ZBTB7A	2.75e-89	-0.421815	0.145	0.365	1.01e-84
INPP5D	3.98e-89	0.459933	0.332	0.27	1.46e-84
ANP32B	4.4e-89	-0.392874	0.395	0.649	1.61e-84
LMAN1	4.99e-89	0.457393	0.296	0.221	1.83e-84
H1FX	1.51e-88	-0.586114	0.473	0.723	5.51e-84
NOSIP	1.55e-88	0.469594	0.644	0.597	5.67e-84
WIPF1	1.6e-88	-0.38344	0.201	0.43	5.86e-84
HNRNPK	2.64e-88	-0.434289	0.538	0.777	9.68e-84
RNF41	2.87e-88	-0.535075	0.261	0.515	1.05e-83
RIC3	3.58e-88	-0.353048	0.322	0.564	1.31e-83
GADD45GIP1	5.66e-88	0.353483	0.39	0.36	2.07e-83
HIST1H4C	6.68e-88	-0.466586	0.251	0.498	2.44e-83
UPF3A	7.55e-88	-0.482207	0.304	0.559	2.76e-83
MZB1	1.75e-87	0.444746	0.46	0.423	6.41e-83
SUB1	2.02e-87	-0.437227	0.429	0.683	7.39e-83
CCDC191	2.49e-87	-0.485336	0.396	0.652	9.1e-83
DDX3X	3.72e-87	-0.444799	0.559	0.794	1.36e-82
MIF	1.57e-86	0.426521	0.849	0.815	5.74e-82
HMGN3	2.42e-86	-0.350629	0.365	0.609	8.87e-82
RPL35A	2.71e-86	-0.2678	0.994	0.998	9.9e-82
SELENOK	3.12e-86	-0.457249	0.231	0.473	1.14e-81
IRF1	3.25e-86	-0.64308	0.105	0.319	1.19e-81
RPL3	4.22e-86	-0.273717	0.999	0.999	1.54e-81
ANKRD12	7.04e-86	-0.394395	0.557	0.79	2.58e-81
RWDD3	1.34e-85	-0.30608	0.121	0.306	4.91e-81
APPL1	2.01e-85	-0.413115	0.249	0.489	7.36e-81
BCLAF1	2.15e-85	-0.497167	0.482	0.727	7.88e-81
HIST1H1C	2.33e-85	-0.473192	0.247	0.491	8.51e-81
B4GALT1	3.57e-85	-0.455604	0.281	0.528	1.31e-80
COX6A1	5.62e-85	0.347712	0.582	0.568	2.06e-80
HLA-DOB	6.63e-85	-0.410006	0.147	0.363	2.43e-80
EEF2	7.06e-85	-0.312191	0.787	0.941	2.58e-80
FBXO33	1.85e-84	-0.450115	0.098	0.3	6.75e-80
EVI2B	1.98e-84	-0.510191	0.492	0.732	7.24e-80
TARSL2	2.09e-84	0.451326	0.239	0.145	7.66e-80
CALM1	3.92e-84	-0.454859	0.702	0.884	1.43e-79
PLBD1	5.79e-84	0.391199	0.168	0.082	2.12e-79
FAM133B	6.35e-84	-0.451541	0.316	0.563	2.32e-79
JPX	6.43e-84	-0.33603	0.335	0.573	2.35e-79
SEC62	1.33e-83	-0.371956	0.484	0.724	4.86e-79
C16orf74	1.64e-83	0.483524	0.492	0.403	6.01e-79
TMEM154	1.95e-83	-0.354022	0.178	0.389	7.14e-79
MYL12A	2.35e-83	-0.458082	0.546	0.776	8.58e-79
EIF1	2.53e-83	-0.395825	0.994	0.998	9.26e-79
ATP5PF	3.39e-83	0.279483	0.499	0.523	1.24e-78
NIBAN3	3.6e-83	-0.449727	0.18	0.406	1.32e-78
TMEM243	5.45e-83	-0.414232	0.473	0.715	2e-78
CDC42SE2	6.9e-83	0.306139	0.577	0.603	2.52e-78
MCUB	1.5e-82	-0.270592	0.188	0.382	5.47e-78
VDAC2	1.53e-82	0.277572	0.421	0.427	5.62e-78
HSD17B4	1.68e-82	0.449531	0.203	0.103	6.14e-78
DPY30	2.24e-82	0.425451	0.268	0.18	8.2e-78
VPS28	2.25e-82	0.294032	0.433	0.431	8.23e-78
RASGEF1B	5.57e-82	-0.441905	0.031	0.189	2.04e-77
CD53	6.25e-82	0.33178	0.486	0.495	2.29e-77
STAG3	7.06e-82	0.43723	0.192	0.123	2.58e-77
ATRAID	7.8e-82	0.317672	0.427	0.41	2.85e-77
POLR1D	8.24e-82	-0.262554	0.249	0.455	3.02e-77
STAM	8.89e-82	-0.400921	0.061	0.237	3.26e-77
PSMA7	9.65e-82	0.40666	0.489	0.442	3.53e-77
TRAPPC5	1.17e-81	0.343334	0.54	0.52	4.27e-77
GABARAP	2.13e-81	-0.377639	0.48	0.719	7.8e-77
CLK1	2.64e-81	-0.350806	0.297	0.527	9.65e-77
ZFP36L2	2.75e-81	0.642657	0.745	0.677	1.01e-76
ODC1	5.53e-81	-0.633644	0.284	0.529	2.02e-76
SYAP1	7.77e-81	-0.448962	0.149	0.364	2.84e-76
XRCC5	1.39e-80	0.311711	0.41	0.409	5.07e-76
CYTIP	1.43e-80	-0.388294	0.32	0.556	5.22e-76
FAM107B	1.78e-80	-0.37409	0.252	0.479	6.53e-76
FOXN3	1.84e-80	-0.370421	0.166	0.374	6.72e-76
SELENOW	2.51e-80	0.302514	0.388	0.386	9.19e-76
RUBCNL	2.81e-80	-0.422489	0.282	0.52	1.03e-75
ZFP36	3.25e-80	-0.286785	0.398	0.628	1.19e-75
LRPAP1	3.45e-80	0.34677	0.342	0.296	1.26e-75
PDE7B	4.55e-80	-0.341195	0.033	0.179	1.67e-75
ARHGAP44	5.86e-80	-0.282368	0.134	0.312	2.15e-75
MCOLN2	6.42e-80	-0.327903	0.067	0.232	2.35e-75
ST6GALNAC4	7.88e-80	-0.378501	0.061	0.233	2.88e-75
WTAP	1.07e-79	-0.307076	0.281	0.499	3.91e-75
HINT1	1.07e-79	0.376802	0.892	0.896	3.93e-75
PHB	1.11e-79	0.387202	0.295	0.223	4.05e-75
TMBIM6	1.66e-79	0.322414	0.639	0.644	6.07e-75
EIF1AX	1.76e-79	-0.370681	0.373	0.612	6.43e-75
HNRNPF	1.87e-79	0.386661	0.404	0.349	6.83e-75
NFKBID	3.59e-79	-0.490548	0.146	0.361	1.31e-74
ZFAND5	4.26e-79	-0.340914	0.097	0.276	1.56e-74
ITGB1	7.73e-79	-0.428518	0.349	0.59	2.83e-74
ARID1B	8.57e-79	0.400183	0.737	0.73	3.14e-74
TRIM22	9.24e-79	0.452916	0.393	0.323	3.38e-74
RAP1A	1.05e-78	-0.291538	0.185	0.381	3.82e-74
GFOD1	1.16e-78	0.478579	0.246	0.156	4.25e-74
PFKFB2	1.36e-78	0.433966	0.163	0.057	4.96e-74
RBM8A	1.58e-78	-0.305356	0.386	0.614	5.77e-74
FLOT1	1.6e-78	0.381791	0.246	0.185	5.86e-74
SH3GLB1	1.64e-78	-0.306047	0.119	0.298	5.99e-74
PGLS	1.8e-78	0.345622	0.412	0.377	6.58e-74
VPS29	1.93e-78	-0.301303	0.13	0.313	7.06e-74
ARL4C	1.97e-78	-0.583034	0.085	0.277	7.21e-74
SF1	2.3e-78	-0.413024	0.821	0.944	8.42e-74
SELENOF	3.21e-78	-0.262235	0.264	0.468	1.18e-73
BCAP31	5.29e-78	0.33596	0.302	0.267	1.94e-73
CCDC6	6.29e-78	0.387919	0.279	0.224	2.3e-73
TMEM230	6.56e-78	0.286415	0.359	0.35	2.4e-73
PNRC2	8.98e-78	-0.257939	0.339	0.554	3.29e-73
PSMD8	9.67e-78	0.29863	0.43	0.409	3.54e-73
YWHAQ	2.08e-77	0.311148	0.43	0.427	7.62e-73
GSDMD	2.96e-77	0.412938	0.241	0.153	1.08e-72
RBBP6	3.44e-77	-0.378963	0.288	0.516	1.26e-72
AC020916.1	3.74e-77	-0.474361	0.083	0.27	1.37e-72
TSPYL1	4.19e-77	-0.39605	0.177	0.386	1.53e-72
KDELR1	6.35e-77	0.380149	0.27	0.212	2.33e-72
MCTP2	8.24e-77	-0.399606	0.178	0.389	3.02e-72
MOB3A	8.46e-77	-0.382163	0.075	0.25	3.1e-72
SP3	1.71e-76	-0.307446	0.175	0.369	6.26e-72
JTB	5.13e-76	0.274194	0.571	0.587	1.88e-71
PPM1K	5.27e-76	0.451906	0.458	0.383	1.93e-71
TMEM160	5.78e-76	0.293663	0.317	0.292	2.11e-71
CIITA	7.56e-76	-0.416144	0.144	0.346	2.77e-71
PALM2-AKAP2	1.14e-75	-0.369125	0.074	0.244	4.19e-71
PTMS	1.48e-75	0.422188	0.287	0.226	5.4e-71
RAD21	2.04e-75	0.339041	0.427	0.415	7.48e-71
RSBN1	2.22e-75	-0.265273	0.147	0.32	8.12e-71
MED30	2.24e-75	-0.42049	0.16	0.367	8.2e-71
MBNL1	2.64e-75	-0.271671	0.497	0.717	9.65e-71
SEPTIN9	4.45e-75	-0.319403	0.393	0.619	1.63e-70
PTBP3	4.98e-75	-0.29318	0.175	0.366	1.82e-70
PARP9	9.88e-75	0.427941	0.169	0.069	3.61e-70
ARF6	1.35e-74	-0.336581	0.309	0.531	4.96e-70
HLA-DQA1	1.41e-74	-0.422022	0.631	0.832	5.15e-70
KLF4	2.46e-74	-0.37104	0.004	0.116	9e-70
MRPL51	3.3e-74	0.347655	0.242	0.189	1.21e-69
PRXL2C	5.09e-74	-0.328789	0.097	0.269	1.86e-69
GRB2	5.78e-74	-0.295305	0.527	0.745	2.12e-69
POLR3GL	6.17e-74	0.321405	0.361	0.332	2.26e-69
PBX3	7.77e-74	-0.30666	0.065	0.221	2.85e-69
SLC38A2	8.39e-74	0.290756	0.315	0.336	3.07e-69
FAM49B	1.12e-73	0.281046	0.327	0.312	4.09e-69
ISCA1	1.26e-73	-0.343361	0.137	0.323	4.62e-69
PRRC2B	1.72e-73	-0.308668	0.105	0.275	6.29e-69
CAPZA1	2.55e-73	-0.30241	0.181	0.371	9.32e-69
LINC01857	2.57e-73	0.445691	0.266	0.21	9.41e-69
POLD4	3.57e-73	0.270101	0.401	0.414	1.31e-68
IFT57	4e-73	0.307275	0.62	0.625	1.46e-68
IL4R	5.22e-73	-0.433329	0.176	0.384	1.91e-68
RAB14	5.54e-73	-0.297607	0.091	0.252	2.03e-68
PHACTR1	7.37e-73	-0.437426	0.248	0.47	2.7e-68
PCMT1	7.61e-73	0.33645	0.237	0.186	2.79e-68
UQCRH	1.15e-72	0.343411	0.771	0.767	4.21e-68
PSMA3-AS1	1.74e-72	-0.256707	0.318	0.523	6.35e-68
C9orf78	1.76e-72	-0.28488	0.201	0.391	6.46e-68
FNBP1	2.19e-72	-0.26936	0.184	0.367	8.03e-68
VIPR1	2.48e-72	-0.377142	0.049	0.203	9.07e-68
EEF1G	2.49e-72	0.305513	0.993	0.995	9.1e-68
CIR1	3.09e-72	-0.311508	0.244	0.45	1.13e-67
POLR2A	4.13e-72	-0.340104	0.09	0.26	1.51e-67
DNTTIP2	4.37e-72	-0.297915	0.159	0.342	1.6e-67
ATP2A3	5.43e-72	-0.401598	0.149	0.347	1.99e-67
FXYD5	6.76e-72	-0.379062	0.395	0.625	2.47e-67
SH3BGRL3	7.02e-72	0.351483	0.847	0.861	2.57e-67
ACTB	1.58e-71	-0.330226	0.866	0.967	5.79e-67
DAZAP2	1.86e-71	-0.309717	0.481	0.701	6.8e-67
ATP5PB	1.86e-71	-0.269477	0.175	0.356	6.82e-67
GNAI3	2.46e-71	-0.297265	0.11	0.28	8.99e-67
PRPF8	2.87e-71	-0.31042	0.141	0.319	1.05e-66
AL031733.2	3.64e-71	0.43587	0.121	0.034	1.33e-66
ATF7IP2	6.56e-71	-0.323521	0.153	0.339	2.4e-66
CYC1	7.16e-71	0.323952	0.254	0.209	2.62e-66
STAT3	8.37e-71	0.281974	0.401	0.403	3.06e-66
DAD1	8.55e-71	0.288159	0.521	0.508	3.13e-66
CRIP2	1.19e-70	-0.377892	0.041	0.185	4.35e-66
RNASEK	1.36e-70	-0.293693	0.452	0.671	4.97e-66
PAFAH1B1	2.39e-70	-0.285858	0.163	0.343	8.75e-66
TIMP1	2.81e-70	0.354703	0.116	0.036	1.03e-65
UBE2N	6.56e-70	-0.255243	0.125	0.287	2.4e-65
CHMP1B	6.58e-70	-0.432411	0.208	0.419	2.41e-65
RALGPS2	7.52e-70	-0.457822	0.619	0.817	2.75e-65
FOXO3	7.82e-70	0.440625	0.195	0.105	2.86e-65
SYF2	1.07e-69	-0.25509	0.459	0.671	3.91e-65
SERP1	1.1e-69	0.262607	0.652	0.683	4.01e-65
PDCD4	1.33e-69	-0.334817	0.387	0.608	4.88e-65
UBC	1.39e-69	-0.35241	0.957	0.99	5.09e-65
NME2	1.56e-69	0.408994	0.77	0.715	5.7e-65
PPP1R12A	1.91e-69	-0.266605	0.19	0.37	6.98e-65
COBLL1	2.4e-69	0.50686	0.262	0.15	8.79e-65
LAPTM4A	2.51e-69	-0.288412	0.246	0.443	9.17e-65
MYO1E	2.95e-69	-0.26967	0.044	0.177	1.08e-64
SP100	3.54e-69	0.322711	0.643	0.655	1.3e-64
EPS15	3.95e-69	0.35228	0.31	0.266	1.45e-64
PHACTR2	3.98e-69	0.455688	0.254	0.173	1.46e-64
UFM1	4.01e-69	-0.293017	0.184	0.368	1.47e-64
ECH1	6.06e-69	0.287677	0.342	0.318	2.22e-64
IGHA1	6.13e-69	-0.408669	0.083	0.25	2.25e-64
HNRNPA0	1.02e-68	-0.273718	0.4	0.613	3.74e-64
AC136475.3	1.03e-68	0.392512	0.141	0.051	3.75e-64
CORO1A	2.29e-68	-0.283406	0.346	0.556	8.38e-64
MHENCR	3.06e-68	-0.339866	0.171	0.361	1.12e-63
DOP1B	3.76e-68	-0.32197	0.028	0.16	1.38e-63
IFI16	4.5e-68	0.347768	0.526	0.516	1.65e-63
SYPL1	5.62e-68	-0.277427	0.197	0.379	2.06e-63
CCDC18-AS1	9.96e-68	-0.341883	0.182	0.374	3.65e-63
BMP2K	1.09e-67	0.410902	0.165	0.077	4e-63
OCIAD1	2.67e-67	0.299936	0.392	0.378	9.77e-63
SELENOT	3.13e-67	-0.280823	0.215	0.402	1.14e-62
BANK1	3.47e-67	-0.350986	0.148	0.332	1.27e-62
IQGAP1	5.16e-67	-0.293918	0.362	0.57	1.89e-62
RRAS2	5.24e-67	-0.313627	0.115	0.284	1.92e-62
LSP1	5.47e-67	-0.381608	0.434	0.656	2e-62
SYK	6.31e-67	-0.33451	0.273	0.479	2.31e-62
CCDC107	6.63e-67	0.305729	0.222	0.179	2.42e-62
HIST1H2AC	8.72e-67	-0.311832	0.044	0.181	3.19e-62
ATP5PD	9.29e-67	0.280854	0.361	0.352	3.4e-62
FOSB	9.39e-67	-0.251432	0.286	0.487	3.44e-62
OTUD1	1.05e-66	-0.393031	0.113	0.292	3.85e-62
BZW1	1.07e-66	-0.313894	0.309	0.517	3.92e-62
EDF1	1.12e-66	-0.324331	0.548	0.758	4.1e-62
NME3	1.72e-66	0.303453	0.381	0.355	6.29e-62
MAPK1IP1L	2.06e-66	-0.288172	0.192	0.373	7.52e-62
GPX4	2.78e-66	-0.284212	0.34	0.546	1.02e-61
TOPORS	3.15e-66	-0.25529	0.111	0.264	1.15e-61
ANTKMT	3.92e-66	0.325406	0.254	0.205	1.43e-61
ADAM19	4.13e-66	-0.345167	0.069	0.226	1.51e-61
PI4K2A	4.41e-66	-0.3155	0.073	0.225	1.61e-61
ANAPC11	4.83e-66	0.327406	0.302	0.259	1.77e-61
CCDC141	5.2e-66	-0.374452	0.192	0.388	1.9e-61
TRIM52-AS1	7.09e-66	-0.26312	0.119	0.274	2.6e-61
AHSA1	8.69e-66	0.328141	0.193	0.13	3.18e-61
KMT2A	8.9e-66	0.396801	0.369	0.323	3.26e-61
H2AFJ	1.18e-65	-0.371233	0.196	0.392	4.32e-61
AC020659.1	1.39e-65	-0.277191	0.023	0.14	5.1e-61
MFSD10	1.5e-65	0.269896	0.224	0.196	5.49e-61
CD55	1.53e-65	-0.398019	0.339	0.556	5.59e-61
RPL4	1.64e-65	-0.28259	0.912	0.982	5.99e-61
CYBA	1.95e-65	0.380857	0.936	0.934	7.13e-61
OGA	2.8e-65	-0.289719	0.337	0.542	1.03e-60
RPN2	3.81e-65	0.290568	0.282	0.264	1.39e-60
ATXN7L3B	3.84e-65	-0.280725	0.176	0.351	1.41e-60
MTF2	6.01e-65	-0.260382	0.111	0.264	2.2e-60
TRABD	6.07e-65	0.322272	0.344	0.317	2.22e-60
TALDO1	6.93e-65	0.299955	0.286	0.244	2.54e-60
CFDP1	8.32e-65	0.371318	0.227	0.173	3.05e-60
MRPL40	8.73e-65	0.281088	0.261	0.232	3.2e-60
DGKD	2.01e-64	-0.340009	0.07	0.221	7.35e-60
DHX36	2.37e-64	-0.279914	0.266	0.457	8.66e-60
KCNK9	2.74e-64	0.379753	0.194	0.097	1e-59
IFITM2	3.8e-64	0.327225	0.337	0.306	1.39e-59
AMD1	4.1e-64	-0.32322	0.225	0.417	1.5e-59
MGAT5	4.56e-64	0.448376	0.248	0.144	1.67e-59
XPA	5.05e-64	-0.256887	0.111	0.263	1.85e-59
AIM2	5.98e-64	0.433423	0.353	0.263	2.19e-59
ARL6IP5	6.08e-64	0.296427	0.432	0.427	2.23e-59
ARHGAP5	9.79e-64	-0.310112	0.162	0.338	3.58e-59
SESN3	1e-63	0.433091	0.323	0.255	3.67e-59
LINC01480	1.09e-63	-0.646482	0.168	0.366	4e-59
P2RX5	1.44e-63	-0.295847	0.035	0.164	5.26e-59
FOXP1	1.87e-63	-0.346896	0.83	0.943	6.83e-59
NOP58	3.07e-63	-0.344968	0.218	0.413	1.12e-58
NUDC	3.29e-63	0.289341	0.306	0.277	1.21e-58
SETX	3.77e-63	-0.278296	0.223	0.407	1.38e-58
AC245014.3	4.04e-63	0.646974	0.331	0.226	1.48e-58
UQCR10	6.86e-63	0.271696	0.473	0.474	2.51e-58
TNFAIP8	7.49e-63	0.25504	0.536	0.567	2.74e-58
G3BP2	1.14e-62	-0.385538	0.319	0.531	4.19e-58
IKZF3	1.31e-62	-0.418495	0.418	0.635	4.81e-58
MBP	1.39e-62	0.331624	0.318	0.289	5.09e-58
PLEKHA3	2.29e-62	0.287669	0.261	0.234	8.36e-58
UBE2G1	2.78e-62	-0.260709	0.174	0.342	1.02e-57
CHST11	3.34e-62	0.270556	0.173	0.152	1.22e-57
RPS16	4.39e-62	0.255477	0.998	0.998	1.61e-57
CTSA	4.49e-62	0.293359	0.173	0.114	1.64e-57
NASP	6.59e-62	0.330871	0.385	0.355	2.41e-57
CCT6A	6.79e-62	0.31774	0.263	0.22	2.48e-57
NSD3	7.95e-62	-0.256478	0.402	0.601	2.91e-57
METTL26	1.11e-61	0.304009	0.261	0.221	4.05e-57
DUT	1.13e-61	0.255127	0.413	0.422	4.15e-57
CGGBP1	2.07e-61	0.281918	0.334	0.319	7.57e-57
SLC3A2	2.11e-61	-0.250327	0.187	0.355	7.72e-57
TACC1	2.51e-61	-0.348979	0.155	0.334	9.18e-57
IL16	2.54e-61	-0.34305	0.126	0.298	9.3e-57
CACYBP	3.17e-61	0.283751	0.267	0.237	1.16e-56
CPEB4	3.19e-61	-0.292084	0.122	0.28	1.17e-56
PRDX4	3.49e-61	0.294296	0.185	0.141	1.28e-56
TMEM147	3.5e-61	0.25988	0.255	0.228	1.28e-56
GCHFR	3.66e-61	0.278711	0.314	0.289	1.34e-56
ZBTB1	4.31e-61	-0.341758	0.17	0.351	1.58e-56
C9orf72	5.81e-61	-0.30649	0.057	0.195	2.13e-56
GSTO1	7.23e-61	0.290492	0.211	0.163	2.64e-56
DEK	9.94e-61	0.304346	0.523	0.52	3.64e-56
RBM26	1.19e-60	0.270354	0.367	0.372	4.35e-56
TRBC2	1.2e-60	-0.279594	0.31	0.504	4.41e-56
RPS26	1.48e-60	-0.31972	0.524	0.727	5.41e-56
IRF7	1.87e-60	0.334903	0.158	0.086	6.86e-56
EPC1	1.95e-60	-0.253358	0.593	0.784	7.13e-56
HSPB1	2.96e-60	0.290023	0.23	0.209	1.08e-55
AC253572.2	4.18e-60	0.660277	0.365	0.286	1.53e-55
IL2RA	4.68e-60	0.415982	0.158	0.083	1.71e-55
TAGAP	4.82e-60	-0.253639	0.234	0.409	1.77e-55
EXOSC1	5.96e-60	0.281764	0.208	0.168	2.18e-55
EIF3E	1.74e-59	0.268553	0.787	0.826	6.38e-55
NRROS	2e-59	-0.28505	0.05	0.181	7.33e-55
SPTBN1	2.04e-59	-0.318544	0.131	0.296	7.45e-55
METTL5	2.42e-59	0.276841	0.251	0.222	8.86e-55
CHCHD1	3.11e-59	0.273506	0.223	0.187	1.14e-54
TRADD	3.36e-59	0.316784	0.181	0.11	1.23e-54
SFTPB	3.62e-59	0.354471	0.107	0.03	1.32e-54
GAB1	8.96e-59	0.270963	0.263	0.264	3.28e-54
CHRNA1	9.29e-59	-0.385491	0.022	0.138	3.4e-54
SSH2	1.2e-58	0.276147	0.411	0.409	4.38e-54
NDUFC2	1.27e-58	0.250745	0.342	0.334	4.65e-54
IRF3	1.29e-58	0.37531	0.342	0.27	4.71e-54
AC103591.3	1.31e-58	-0.375664	0.069	0.213	4.8e-54
CBFA2T3	1.39e-58	-0.275635	0.108	0.257	5.1e-54
MRPL43	1.48e-58	0.269406	0.265	0.235	5.43e-54
GPR18	1.54e-58	-0.291355	0.023	0.137	5.64e-54
RASA1	2.52e-58	0.311978	0.179	0.138	9.22e-54
HAX1	2.72e-58	0.267975	0.302	0.281	9.94e-54
SERINC5	4.39e-58	0.407782	0.209	0.131	1.61e-53
CDKN1B	5.89e-58	-0.261141	0.136	0.29	2.16e-53
SNN	6.03e-58	-0.317122	0.068	0.212	2.21e-53
CNPY2	8.96e-58	0.276849	0.297	0.273	3.28e-53
STOML2	9.56e-58	0.259285	0.194	0.161	3.5e-53
ZDBF2	9.88e-58	-0.31037	0.058	0.192	3.62e-53
PTOV1	1.42e-57	0.315315	0.194	0.137	5.19e-53
RPL31	2.26e-57	-0.276883	0.905	0.972	8.28e-53
WDR11	2.34e-57	0.264335	0.421	0.431	8.56e-53
CSRNP1	5.01e-57	-0.353022	0.088	0.239	1.83e-52
LSM5	6.04e-57	0.273904	0.343	0.322	2.21e-52
STIP1	6.9e-57	0.311505	0.147	0.085	2.53e-52
LRMP	7.83e-57	-0.405464	0.28	0.48	2.86e-52
HVCN1	8.11e-57	-0.274832	0.062	0.194	2.97e-52
ARL6IP1	8.29e-57	-0.255159	0.268	0.444	3.03e-52
MRPL20	1.97e-56	0.260345	0.282	0.268	7.19e-52
JAZF1	2.05e-56	-0.306954	0.087	0.235	7.5e-52
HIKESHI	2.37e-56	0.260078	0.226	0.198	8.66e-52
RNF144B	2.38e-56	0.399679	0.176	0.098	8.73e-52
TOR3A	2.47e-56	0.287373	0.224	0.187	9.04e-52
NDUFAF3	2.63e-56	0.257703	0.198	0.169	9.61e-52
RASGRF1	2.94e-56	0.326682	0.206	0.141	1.08e-51
ARPC2	3.11e-56	-0.28974	0.543	0.736	1.14e-51
DRAP1	4.11e-56	-0.27348	0.416	0.611	1.5e-51
ENC1	4.75e-56	-0.317775	0.018	0.127	1.74e-51
DCK	4.87e-56	0.360185	0.242	0.168	1.78e-51
DCXR	8.63e-56	0.29359	0.169	0.119	3.16e-51
GCA	9.48e-56	0.343064	0.136	0.066	3.47e-51
HSP90AB1	1.09e-55	0.316005	0.909	0.867	3.98e-51
PHF14	1.12e-55	0.319941	0.315	0.274	4.11e-51
BAZ2A	1.14e-55	-0.259952	0.297	0.479	4.19e-51
CLIC1	1.19e-55	0.305547	0.633	0.621	4.34e-51
EPB41	1.31e-55	0.296386	0.529	0.53	4.8e-51
UBALD2	1.35e-55	-0.309574	0.307	0.497	4.92e-51
SNX9	1.53e-55	0.364858	0.445	0.4	5.59e-51
MAPRE1	2.34e-55	-0.252988	0.117	0.262	8.58e-51
ZBTB10	2.48e-55	-0.32838	0.108	0.261	9.08e-51
DYNLL1	2.86e-55	0.311307	0.383	0.363	1.05e-50
CENPM	3.89e-55	0.345176	0.143	0.051	1.42e-50
ZNF107	4.93e-55	0.26563	0.3	0.299	1.8e-50
DEF8	6.54e-55	-0.265835	0.047	0.168	2.39e-50
MIDN	6.59e-55	-0.274086	0.112	0.257	2.41e-50
VPS35	7.07e-55	0.254712	0.242	0.225	2.59e-50
CARD11	8.09e-55	0.29395	0.254	0.224	2.96e-50
KDM4B	1.16e-54	-0.260958	0.125	0.271	4.24e-50
NDUFB5	1.32e-54	0.276676	0.34	0.304	4.85e-50
APBB1IP	1.66e-54	-0.256477	0.123	0.271	6.06e-50
KLF2	1.77e-54	-0.560699	0.681	0.835	6.48e-50
TGFBI	2.39e-54	-0.338813	0.091	0.243	8.76e-50
PPP1R14B	2.95e-54	0.327176	0.304	0.263	1.08e-49
MIA3	3.22e-54	0.304573	0.268	0.235	1.18e-49
LIMS1	4.3e-54	0.281025	0.35	0.335	1.57e-49
CDKN1A	4.38e-54	-0.283107	0.025	0.134	1.6e-49
ARRDC3	9.4e-54	-0.434018	0.202	0.388	3.44e-49
MAP1LC3B	1.03e-53	-0.280585	0.302	0.487	3.78e-49
HIVEP1	1.66e-53	0.28135	0.313	0.306	6.06e-49
EHMT1	2.19e-53	-0.277807	0.188	0.351	8.01e-49
RUBCN	2.62e-53	-0.352381	0.155	0.323	9.57e-49
CD38	2.87e-53	-0.257592	0.036	0.15	1.05e-48
HNRNPA1	3.27e-53	-0.354727	0.658	0.827	1.2e-48
WEE1	3.58e-53	0.344811	0.145	0.079	1.31e-48
MT-ATP8	3.6e-53	-0.273773	0.267	0.443	1.32e-48
TRA2B	5.24e-53	-0.302374	0.661	0.83	1.92e-48
DUSP5	7.02e-53	-0.270184	0.032	0.145	2.57e-48
EIF4A2	9.06e-53	0.252453	0.828	0.859	3.32e-48
CEMIP2	1.01e-52	-0.458682	0.263	0.454	3.69e-48
PGGHG	1.37e-52	0.276413	0.256	0.237	5.03e-48
SKAP2	1.5e-52	0.30765	0.25	0.207	5.49e-48
BTG2	1.79e-52	-0.311503	0.601	0.781	6.56e-48
PFDN6	2.05e-52	0.250458	0.193	0.157	7.51e-48
S100A6	2.08e-52	0.38556	0.884	0.88	7.6e-48
ATP6V0A1	7.2e-52	0.363245	0.175	0.094	2.64e-47
LDHA	7.96e-52	0.351103	0.301	0.236	2.91e-47
TULP4	8.26e-52	0.281905	0.209	0.178	3.02e-47
MGAT1	1.01e-51	0.335956	0.187	0.143	3.71e-47
IDI1	2.04e-51	-0.307599	0.177	0.342	7.46e-47
ZCCHC10	2.09e-51	0.309318	0.255	0.217	7.63e-47
SLA	2.17e-51	0.328742	0.156	0.092	7.96e-47
TEX264	2.31e-51	0.263063	0.202	0.159	8.45e-47
AL121933.2	2.82e-51	0.301162	0.164	0.113	1.03e-46
CXXC5	3.23e-51	-0.324179	0.551	0.737	1.18e-46
VRK2	3.71e-51	0.287263	0.145	0.091	1.36e-46
JOSD1	6.23e-51	-0.263117	0.114	0.253	2.28e-46
PCID2	6.53e-51	0.284391	0.166	0.111	2.39e-46
BCL11A	1.36e-50	-0.274898	0.449	0.635	4.96e-46
HIST1H1E	2.3e-50	-0.291552	0.164	0.318	8.4e-46
LGALS1	3.02e-50	-0.326707	0.244	0.419	1.11e-45
KDM7A	3.21e-50	-0.287564	0.084	0.219	1.18e-45
ICOSLG	4.88e-50	-0.291732	0.049	0.17	1.79e-45
ERAP2	5.33e-50	0.262894	0.189	0.165	1.95e-45
SEPTIN7	7.65e-50	0.281312	0.895	0.908	2.8e-45
SLC43A2	8.68e-50	-0.272841	0.055	0.174	3.18e-45
HEATR6	1.01e-49	0.289344	0.138	0.082	3.7e-45
SPAG1	1.4e-49	0.307046	0.124	0.074	5.14e-45
ASCC1	1.48e-49	0.275252	0.151	0.098	5.43e-45
CSNK1E	1.98e-49	0.25012	0.287	0.284	7.26e-45
LDHB	2.31e-49	-0.275871	0.204	0.367	8.44e-45
LHPP	3.33e-49	-0.416226	0.1	0.247	1.22e-44
MCL1	3.78e-49	-0.328034	0.243	0.421	1.38e-44
ZBTB44	4.89e-49	0.282967	0.262	0.239	1.79e-44
CNN2	4.97e-49	-0.25461	0.195	0.352	1.82e-44
JADE3	5.48e-49	0.311785	0.127	0.05	2.01e-44
TCL1A	5.49e-49	-0.316044	0.452	0.64	2.01e-44
RNPC3	5.87e-49	-0.27553	0.078	0.206	2.15e-44
IDS	6.13e-49	-0.368183	0.344	0.532	2.24e-44
IRF2	1.44e-48	0.317408	0.234	0.18	5.29e-44
SPATS2L	2.82e-48	0.270843	0.176	0.145	1.03e-43
DDX24	3.58e-48	-0.282669	0.558	0.736	1.31e-43
ANKRD11	4.12e-48	0.268823	0.542	0.566	1.51e-43
RGPD5	6.42e-48	-0.323953	0.143	0.297	2.35e-43
TESC	6.62e-48	-0.302527	0.187	0.347	2.42e-43
ZC3HAV1	1.05e-47	-0.284489	0.216	0.375	3.83e-43
TAF7	1.94e-47	-0.271689	0.266	0.434	7.11e-43
DBF4	1.96e-47	-0.264068	0.087	0.214	7.17e-43
GGA2	2.22e-47	-0.281061	0.304	0.477	8.12e-43
FCRL3	3.35e-47	0.347157	0.122	0.041	1.22e-42
SPIB	4.98e-47	-0.290693	0.187	0.345	1.82e-42
HSPA4	5.26e-47	0.27621	0.316	0.292	1.92e-42
PHIP	6.66e-47	0.265269	0.405	0.399	2.44e-42
HHEX	1.64e-46	-0.259872	0.067	0.187	6.01e-42
RHOC	2.67e-46	-0.255188	0.072	0.196	9.78e-42
GLUL	4.05e-46	0.25503	0.247	0.232	1.48e-41
SHFL	4.38e-46	0.262523	0.178	0.138	1.6e-41
MOB2	4.77e-46	0.295749	0.161	0.099	1.75e-41
SERPINB6	5.42e-46	0.276383	0.193	0.149	1.98e-41
CKAP2	5.58e-46	-0.253576	0.039	0.146	2.04e-41
RPS10	7.65e-46	-0.277787	0.781	0.906	2.8e-41
CCDC66	8.13e-46	0.291618	0.188	0.138	2.98e-41
DUSP2	8.94e-46	-0.387208	0.078	0.211	3.27e-41
ENO1	1.03e-45	0.292739	0.406	0.366	3.75e-41
HSPD1	1.33e-45	0.301062	0.327	0.292	4.88e-41
TCP11L2	1.39e-45	-0.276591	0.098	0.231	5.08e-41
CXCR4	1.82e-45	0.40423	0.967	0.942	6.65e-41
SCAPER	1.93e-45	0.254885	0.206	0.178	7.05e-41
DHPS	2.2e-45	0.254586	0.216	0.18	8.06e-41
PTPRJ	2.52e-45	-0.253664	0.094	0.223	9.21e-41
MRPS6	2.76e-45	0.262303	0.141	0.098	1.01e-40
PEBP1	2.83e-45	-0.251959	0.773	0.901	1.03e-40
EAF2	3.5e-45	-0.266388	0.074	0.196	1.28e-40
UBB	3.53e-45	-0.263679	0.787	0.909	1.29e-40
REXO2	4.55e-45	0.310716	0.149	0.072	1.67e-40
TPM3	5.43e-45	-0.291706	0.602	0.771	1.99e-40
PSMB8-AS1	1.2e-44	0.258966	0.203	0.166	4.4e-40
CCDC90B	1.29e-44	0.272114	0.182	0.139	4.72e-40
FAM3C	1.45e-44	-0.315	0.149	0.296	5.32e-40
SMIM20	3.22e-44	0.252462	0.155	0.116	1.18e-39
BMF	2.49e-43	0.279376	0.156	0.119	9.1e-39
FAM43A	3.68e-43	-0.317486	0.021	0.113	1.35e-38
EZR	4.58e-43	-0.260424	0.732	0.87	1.68e-38
TECR	6.16e-43	0.259667	0.171	0.123	2.25e-38
TSPAN14	6.52e-43	0.268703	0.101	0.035	2.38e-38
FKBP11	9.2e-43	0.311111	0.166	0.107	3.37e-38
SAE1	1.14e-42	0.254401	0.13	0.091	4.17e-38
TMEM35B	1.54e-42	0.267585	0.109	0.053	5.64e-38
EEF1B2	2.03e-42	0.266625	0.991	0.992	7.44e-38
PPP1R11	5.24e-42	0.270021	0.199	0.152	1.92e-37
NCK2	8.82e-42	0.344892	0.176	0.101	3.23e-37
SP140	1.01e-41	-0.265748	0.234	0.389	3.69e-37
LINC02397	1.15e-41	0.281983	0.196	0.179	4.21e-37
PDE7A	1.28e-41	0.263782	0.197	0.16	4.68e-37
TMEM50B	2.2e-41	0.250949	0.211	0.177	8.07e-37
ZNF236	3.51e-41	0.253582	0.123	0.082	1.28e-36
DIP2B	4.99e-41	0.251378	0.153	0.115	1.83e-36
AC245407.2	1.26e-40	0.303063	0.138	0.072	4.6e-36
CWF19L2	1.95e-40	0.259062	0.151	0.113	7.14e-36
EEF1D	4e-40	0.266982	0.978	0.985	1.47e-35
ARMH1	5.66e-40	-0.255935	0.053	0.159	2.07e-35
DDX21	9.06e-40	-0.286753	0.275	0.433	3.31e-35
AC007952.4	9.09e-40	0.432672	0.36	0.318	3.33e-35
HEIH	4.76e-39	0.284356	0.182	0.132	1.74e-34
CFAP20	8.69e-39	-0.251352	0.032	0.126	3.18e-34
IMPDH2	1.31e-38	0.275798	0.196	0.14	4.8e-34
PPP1R15A	3.23e-38	-0.312503	0.5	0.666	1.18e-33
CLEC2D	4.01e-38	0.338184	0.548	0.521	1.47e-33
VIM	7.99e-38	0.287249	0.813	0.815	2.92e-33
AL021155.5	2.03e-37	0.359806	0.147	0.08	7.44e-33
PTPRC	3.95e-37	-0.292794	0.708	0.842	1.45e-32
SELENOM	4.15e-37	0.276023	0.138	0.083	1.52e-32
ZMYND8	5.29e-37	0.251102	0.203	0.175	1.93e-32
UBE2S	1.48e-36	-0.252621	0.181	0.315	5.42e-32
GABPB1-AS1	2.16e-36	0.319339	0.564	0.558	7.9e-32
LINC-PINT	7.31e-36	-0.285042	0.616	0.766	2.68e-31
FCRL2	2.88e-35	-0.279029	0.063	0.167	1.06e-30
GPR183	2.4e-33	-0.302307	0.063	0.163	8.78e-29
ITGA4	7.49e-33	0.255469	0.104	0.049	2.74e-28
NCF1	3.73e-32	-0.262003	0.488	0.64	1.37e-27
PMAIP1	5.19e-29	0.275881	0.79	0.794	1.9e-24
SOCS1	7.74e-29	0.257235	0.104	0.056	2.83e-24
TSC22D3	2.04e-28	0.319018	0.909	0.905	7.47e-24
PLPP5	2.44e-28	-0.262	0.12	0.229	8.92e-24
TMSB4X	2e-26	0.275292	0.988	0.992	7.31e-22
MIR155HG	1.96e-25	-0.392551	0.306	0.44	7.16e-21
KLF6	3.67e-24	0.294669	0.739	0.785	1.34e-19
