# Supplementary material for: Unveiling the dynamics and molecular landscape of a rare chronic lymphocytic leukemia subpopulation driving refractoriness: insights from single‐cell RNA sequencing
Source: Mol Oncol. 2024 May 21;18(10):2541–53. doi: 10.1002/1878-0261.13663 (PMC11459043; doi:10.1002/1878-0261.13663)
Supplement: Supplementary file 1 — Fig. S1. Visual evaluation of the batch effect presence in merged data using cells from progression (PR) processed in parallel in two separate experiments (PR_exp1 & PR_exp2). Fig. S2. Graphical representation of copy number aberration estimation from single‐cell RNA sequencing data using InferCNV tool. Table S1. Results of differential gene expression analysis comparing RF to other time points. Table S2. Results of differential gene expression analysis comparing RL to previous time points (DG, PR). Table S3. Summarized detected CNAs with their percentage representation at individual time points obtained using genomic arrays. [file MOL2-18-2541-s001.zip › mol213663-sup-0004-Suppl.table2.xlsx]

## Sheet: diff.RL.vs.PRplusDG
gene	p_val	avg_log2FC	pct.1	pct.2	p_val_adj
CD69	0	-1.78622	0.356	0.813	0
CXCR4	0	-1.3745	0.86	0.967	0
DUSP1	0	-2.33784	0.222	0.813	0
EIF1	0	-1.17549	0.993	0.999	0
FOS	0	-2.84705	0.037	0.685	0
FOSB	0	-2.05888	0.015	0.632	0
HSP90AA1	0	-1.26004	0.796	0.93	0
JUND	0	-1.45381	0.985	0.992	0
KLF6	0	-1.91383	0.513	0.869	0
MTRNR2L12	0	0.805854	0.999	1	0
PPP1R15A	0	-2.04977	0.239	0.797	0
RGS1	0	-2.25816	0.046	0.592	0
RGS2	0	-2.14053	0.294	0.782	0
RPL10	0	-0.50612	1	1	0
RPL13A	0	-0.553174	1	1	0
RPL15	0	-0.687487	0.997	1	0
RPL27A	0	-0.596222	0.998	0.999	0
RPL3	0	-0.609971	0.998	1	0
RPL7	0	-0.683477	0.986	0.997	0
RPL9	0	-0.487126	0.999	0.999	0
RPS11	0	-0.576942	0.997	0.999	0
RPS16	0	-0.578789	0.996	0.999	0
TSC22D3	0	-1.5614	0.73	0.958	0
UBC	0	-0.875531	0.981	0.993	0
YPEL5	0	-1.59671	0.543	0.847	0
CD74	0	0.650022	0.999	0.999	0
JUNB	0	-1.61223	0.637	0.864	0
RPSA	0	-0.651756	0.98	0.996	0
TTN	0	1.28056	0.876	0.566	0
RGCC	9.64e-290	-1.56307	0.19	0.623	3.53e-285
KLF2	1.2e-288	-1.50413	0.684	0.88	4.39e-284
RPS3A	5.06e-277	-0.416412	0.999	1	1.85e-272
NR4A2	1.8e-274	-1.30487	0.022	0.404	6.59e-270
FTL	9.4e-264	-0.584393	0.992	0.998	3.44e-259
RPS2	2.41e-260	-0.455774	0.999	1	8.82e-256
ARL4A	1.81e-258	-1.27198	0.117	0.519	6.63e-254
RPS3	4.78e-256	-0.429386	0.999	1	1.75e-251
RPL18	4.57e-254	-0.433235	0.995	0.999	1.67e-249
ZNF331	3.44e-250	-1.36534	0.079	0.465	1.26e-245
RPS5	2.52e-248	-0.502478	0.988	0.998	9.22e-244
RPS9	1.09e-243	-0.430248	0.998	0.999	3.98e-239
RPS19	1.97e-243	-0.513344	1	1	7.23e-239
AC044849.1	1.16e-242	-1.29278	0.137	0.528	4.23e-238
MTRNR2L1	2.08e-242	0.88176	0.938	0.771	7.6e-238
RALGPS2	2.55e-235	0.853911	0.932	0.782	9.32e-231
KLF10	1.51e-233	-1.26066	0.078	0.445	5.54e-229
RPL17	6.3e-231	-0.416958	0.997	0.999	2.31e-226
RPL21	3.3e-227	-0.493255	0.998	0.999	1.21e-222
TMSB10	4.66e-223	0.530799	1	0.999	1.71e-218
CD83	2.11e-222	-1.19677	0.282	0.647	7.7e-218
PMAIP1	4.5e-221	-1.21787	0.642	0.84	1.65e-216
MT-ATP6	2.71e-220	0.487675	1	1	9.91e-216
RPL18A	4.2e-217	-0.393176	0.999	1	1.54e-212
TUBA1A	8.04e-208	-1.03035	0.516	0.769	2.94e-203
AC103591.3	5.73e-207	0.916564	0.488	0.129	2.1e-202
RPL13	1.21e-206	-0.313214	1	1	4.42e-202
ODC1	2.32e-206	-1.12093	0.249	0.614	8.49e-202
EEF1B2	9.29e-206	-0.588777	0.978	0.996	3.4e-201
ABCA6	7.9e-205	0.852057	0.845	0.585	2.89e-200
PHACTR1	2.98e-202	-1.24632	0.209	0.549	1.09e-197
EEF1A1	4.32e-201	-0.352784	1	1	1.58e-196
LBH	1.17e-199	0.904561	0.631	0.281	4.3e-195
RPS12	1.23e-198	-0.408399	0.999	1	4.51e-194
JUN	1.38e-191	-1.22446	0.594	0.825	5.05e-187
DDX17	7.87e-188	0.800604	0.912	0.738	2.88e-183
RPL23A	2.18e-187	-0.340525	0.999	1	8e-183
STX7	6.95e-187	0.902358	0.769	0.463	2.54e-182
SYNE2	8.37e-186	1.02434	0.779	0.488	3.06e-181
RPS14	3.85e-185	-0.329095	0.999	0.999	1.41e-180
RPL30	8.33e-184	-0.319191	0.999	1	3.05e-179
RPL7A	1.6e-180	-0.35448	0.997	1	5.87e-176
LINC-PINT	8.68e-179	-0.909492	0.626	0.808	3.18e-174
RPS27A	1.74e-178	-0.32758	1	1	6.36e-174
MT-ND3	2.14e-177	0.540728	0.999	1	7.82e-173
SRSF7	4.59e-173	-0.84724	0.729	0.859	1.68e-168
RPS23	5.38e-173	-0.299631	0.999	0.999	1.97e-168
RPS10	2.49e-171	0.59922	0.947	0.893	9.12e-167
RPL10A	3.7e-171	-0.418224	0.986	0.998	1.35e-166
EEF1G	2.87e-170	-0.450812	0.99	0.997	1.05e-165
MT-CYB	1.13e-169	0.454265	1	1	4.13e-165
DNAJA1	6.77e-166	-0.971153	0.264	0.565	2.48e-161
LITAF	8.37e-165	-0.982696	0.433	0.695	3.06e-160
CYCS	8.7e-159	-0.873084	0.36	0.633	3.18e-154
AC020916.1	4.04e-152	-0.840387	0.061	0.333	1.48e-147
ITGA4	3.65e-151	0.437332	0.18	0.009	1.34e-146
CCNL1	6.11e-150	-0.792453	0.771	0.874	2.24e-145
SBDS	1.03e-149	-0.855374	0.502	0.727	3.77e-145
TCL1A	5.05e-148	0.741864	0.837	0.579	1.85e-143
IRS2	9.98e-146	-0.936764	0.142	0.44	3.65e-141
LY9	3.8e-139	-0.925583	0.222	0.499	1.39e-134
AIM2	5.29e-139	0.734794	0.494	0.193	1.93e-134
LTB	7.34e-138	0.815217	0.868	0.644	2.69e-133
RPL5	1.13e-134	-0.352712	0.994	0.999	4.13e-130
BOD1L1	2.23e-133	0.724029	0.762	0.518	8.17e-129
PPIA	3e-131	0.521839	0.974	0.913	1.1e-126
MED30	4.14e-131	-0.735142	0.15	0.434	1.52e-126
PTMA	3.1e-127	-0.388553	0.998	0.999	1.13e-122
RAB11FIP1	2.38e-126	-0.777939	0.546	0.72	8.72e-122
MYADM	3.33e-126	-0.718273	0.035	0.257	1.22e-121
H3F3B	2.4e-125	-0.566113	0.993	0.998	8.79e-121
SNRNP70	1.15e-123	0.716738	0.687	0.41	4.2e-119
RHOH	1.62e-123	-0.729948	0.638	0.776	5.94e-119
FCER2	5.01e-123	0.655528	0.82	0.614	1.83e-118
LDLRAD4	2.07e-121	-0.72917	0.068	0.311	7.58e-117
SYK	3.79e-120	0.685652	0.694	0.414	1.39e-115
RNPC3	1.21e-119	0.6429	0.408	0.144	4.44e-115
IKZF3	3.43e-119	0.676	0.805	0.582	1.25e-114
TRAF3IP3	5.79e-119	0.66635	0.648	0.362	2.12e-114
SRGN	4.53e-118	-0.750581	0.483	0.647	1.66e-113
IGHG1	1.83e-117	0.54261	0.283	0.067	6.7e-113
UBA52	3.62e-117	-0.320795	0.994	0.998	1.32e-112
AC007952.4	2.23e-116	0.586451	0.547	0.248	8.16e-112
PTPRC	4.92e-116	0.560998	0.925	0.816	1.8e-111
BCAS2	1.52e-115	-0.718204	0.225	0.48	5.55e-111
FAU	2.59e-115	-0.262669	0.998	0.999	9.48e-111
DUSP10	1.16e-114	-0.594256	0.026	0.229	4.23e-110
RPS4X	1.71e-113	-0.284169	1	1	6.26e-109
GABPB1-AS1	4.3e-113	0.750685	0.747	0.501	1.57e-108
GADD45B	1.3e-112	-0.955849	0.109	0.342	4.74e-108
GOLGA8A	2.23e-112	0.48352	0.27	0.062	8.18e-108
YPEL3	3.14e-112	0.601661	0.816	0.611	1.15e-107
ALOX5	3.78e-111	0.619674	0.512	0.23	1.38e-106
AC004687.1	5.6e-111	0.650399	0.515	0.238	2.05e-106
STK17B	1.09e-110	-0.74574	0.36	0.581	3.98e-106
RPS7	8.89e-110	-0.253872	0.998	1	3.25e-105
UBE2S	9.93e-109	-0.706483	0.134	0.371	3.64e-104
CTLA4	1.35e-108	-0.748515	0.16	0.424	4.94e-104
MIS18BP1	2.61e-108	0.664167	0.591	0.315	9.54e-104
RPS13	5.5e-108	-0.283844	0.993	0.998	2.01e-103
CCDC59	6.47e-108	-0.69671	0.364	0.62	2.37e-103
TMEM243	1.37e-107	-0.611734	0.593	0.753	5.02e-103
RPS20	2.38e-107	-0.337309	0.993	0.996	8.7e-103
KLF4	3.51e-107	-0.487813	0.001	0.151	1.28e-102
CCDC88A	5.44e-107	0.7012	0.841	0.664	1.99e-102
TUT4	7.91e-107	0.648263	0.757	0.533	2.9e-102
DDIT3	1.29e-106	-0.684305	0.111	0.354	4.74e-102
RPL27	2.97e-105	-0.336243	0.986	0.997	1.09e-100
SELENOK	1.63e-104	-0.695491	0.282	0.531	5.97e-100
CHMP1B	5.22e-103	-0.732819	0.237	0.475	1.91e-98
ZFP36	6.93e-103	-0.774042	0.49	0.67	2.53e-98
FTX	1.85e-102	0.692295	0.611	0.347	6.78e-98
LINC01578	5.2e-102	-0.5648	0.797	0.89	1.9e-97
RPS6	6.43e-101	-0.27268	1	0.999	2.35e-96
KIAA0040	8.37e-101	0.588179	0.51	0.241	3.06e-96
CCDC141	8.89e-101	0.646704	0.589	0.327	3.25e-96
IDS	7.41e-100	-0.740959	0.397	0.573	2.71e-95
TENT5C	4.42e-99	-0.702419	0.161	0.404	1.62e-94
CEMIP2	3.67e-98	-0.860901	0.287	0.505	1.34e-93
SRSF3	1.35e-97	-0.57335	0.677	0.802	4.95e-93
METTL7A	2.03e-97	0.566013	0.436	0.183	7.44e-93
HIST1H1E	2.96e-97	0.631474	0.517	0.257	1.09e-92
LIMD2	3.7e-97	0.513217	0.903	0.781	1.35e-92
ABCA9	4.06e-97	0.570024	0.354	0.126	1.49e-92
CYTIP	7.82e-97	-0.672648	0.395	0.605	2.86e-92
CD52	5.4e-96	0.452682	0.983	0.963	1.98e-91
MT-CO3	3.81e-95	0.349554	1	1	1.39e-90
MRNIP	7.83e-95	0.583064	0.449	0.202	2.87e-90
CD55	1.57e-94	-0.706012	0.403	0.603	5.73e-90
NSMCE3	8.64e-94	-0.702958	0.357	0.552	3.16e-89
ELF1	1.23e-93	-0.634879	0.577	0.727	4.5e-89
PFN1	7.08e-93	0.547387	0.855	0.705	2.59e-88
CHCHD2	1.79e-92	-0.455662	0.809	0.904	6.53e-88
GGA2	3.83e-91	0.581312	0.663	0.421	1.4e-86
IGHA1	4.06e-91	0.533975	0.44	0.191	1.49e-86
EIF5	8.11e-91	-0.58181	0.635	0.769	2.97e-86
PARP15	3.08e-90	0.595925	0.509	0.263	1.13e-85
ARID5B	4.27e-90	-0.72341	0.454	0.652	1.56e-85
AC092683.1	8.44e-89	0.574759	0.413	0.178	3.09e-84
RPL14	6.3e-88	-0.260301	0.997	0.999	2.31e-83
FLNA	1.24e-87	0.583394	0.587	0.339	4.54e-83
RPL24	2.16e-87	-0.29225	0.989	0.998	7.92e-83
HERPUD1	4.43e-87	-0.710849	0.347	0.558	1.62e-82
IGHG3	5.94e-87	0.575378	0.783	0.58	2.17e-82
EIF4A2	1.12e-86	-0.520364	0.788	0.88	4.1e-82
ZFP36L2	2.26e-86	-0.781881	0.561	0.713	8.27e-82
DGKA	6.43e-86	0.542062	0.423	0.189	2.35e-81
BTF3	1.74e-85	-0.411518	0.906	0.959	6.38e-81
NCF1	1.9e-85	0.540509	0.785	0.595	6.95e-81
CSRNP1	2.51e-85	-0.584004	0.086	0.286	9.2e-81
IGHM	7.79e-85	0.346513	0.998	0.998	2.85e-80
RIPOR2	8.75e-85	0.528645	0.85	0.662	3.2e-80
UBB	1.78e-84	-0.470763	0.865	0.923	6.53e-80
CD79B	2.28e-84	0.544563	0.785	0.573	8.36e-80
AC008105.3	2.84e-84	0.571855	0.523	0.281	1.04e-79
MT-ATP8	3.11e-84	0.566026	0.626	0.387	1.14e-79
TRIM73	3.66e-83	0.50773	0.373	0.152	1.34e-78
AKAP9	5.03e-83	0.629054	0.651	0.418	1.84e-78
EIF1B	1.09e-82	-0.575441	0.55	0.734	3.98e-78
SNX9	1.91e-80	-0.657786	0.249	0.447	6.99e-76
LENG8	2.02e-80	0.558691	0.557	0.324	7.41e-76
SMAP2	4.83e-80	-0.597707	0.619	0.741	1.77e-75
GOLGA8B	5.17e-80	0.496914	0.35	0.142	1.89e-75
NKTR	7.84e-80	0.569591	0.717	0.513	2.87e-75
RASGEF1B	1.06e-79	-0.532274	0.053	0.231	3.88e-75
TXNIP	4.95e-79	0.415094	0.98	0.939	1.81e-74
JCHAIN	1.78e-78	0.271301	0.1	0.006	6.5e-74
HSPE1	5.16e-78	-0.637704	0.361	0.542	1.89e-73
MAP1LC3B	5.42e-77	-0.583471	0.373	0.522	1.98e-72
FXYD5	1.2e-76	0.533423	0.756	0.585	4.38e-72
VPS13C	2.58e-76	0.529914	0.753	0.559	9.43e-72
TAF7	7.55e-76	-0.605202	0.27	0.484	2.76e-71
UTRN	8.08e-76	0.566171	0.57	0.336	2.96e-71
PBXIP1	9.09e-76	0.554237	0.448	0.225	3.33e-71
RAD51-AS1	9.16e-76	0.504551	0.356	0.149	3.35e-71
SETX	9.74e-76	0.567628	0.58	0.354	3.57e-71
ISCA1	2.27e-75	-0.55135	0.168	0.37	8.3e-71
TLE4	5.55e-75	0.571311	0.673	0.47	2.03e-70
SEC62	7.01e-75	0.489166	0.833	0.691	2.57e-70
PKN2	8.98e-75	0.521656	0.435	0.215	3.29e-70
HNRNPA1	1.16e-74	-0.502719	0.749	0.85	4.26e-70
IFRD1	1.18e-74	-0.621142	0.162	0.353	4.32e-70
ZRANB2	1.41e-74	0.518231	0.679	0.458	5.15e-70
SAT1	3.04e-74	-0.68525	0.555	0.659	1.11e-69
LINC00342	4.47e-74	0.539671	0.372	0.165	1.64e-69
ORMDL1	1.78e-73	0.500789	0.707	0.494	6.53e-69
SF3B5	2.07e-73	-0.495792	0.493	0.668	7.58e-69
CHRNA1	6.64e-73	-0.498954	0.025	0.172	2.43e-68
CCDC18-AS1	7.47e-73	0.513246	0.553	0.32	2.73e-68
SERTAD1	7.48e-72	-0.476136	0.041	0.19	2.74e-67
GTF2I	8.56e-72	0.522421	0.608	0.39	3.13e-67
SPOCK2	8.92e-72	0.516103	0.645	0.429	3.26e-67
HMGB2	1.09e-71	-0.530535	0.605	0.752	3.98e-67
RBM38	3.6e-71	-0.558846	0.604	0.735	1.32e-66
PRPF4B	7.96e-71	0.537331	0.635	0.416	2.91e-66
SP110	1.19e-70	0.507952	0.662	0.442	4.34e-66
POLR2J3	2.96e-70	0.536576	0.64	0.431	1.08e-65
DUSP2	2.97e-70	-0.609638	0.079	0.252	1.09e-65
BCLAF1	1.51e-69	-0.534105	0.644	0.753	5.53e-65
UBALD2	1.75e-69	-0.563078	0.367	0.537	6.42e-65
ATP5F1E	2.84e-69	0.372678	0.973	0.929	1.04e-64
CCNI	3.38e-69	-0.449689	0.78	0.859	1.24e-64
AC239799.2	3.56e-69	0.477836	0.209	0.058	1.3e-64
AL355075.4	5.81e-69	0.628182	0.282	0.105	2.13e-64
CD44	8.86e-69	-0.563066	0.494	0.626	3.24e-64
SCIMP	1.94e-68	0.477413	0.398	0.189	7.09e-64
CDKN1A	3.33e-68	-0.414556	0.031	0.165	1.22e-63
PCDH9	4.74e-68	0.573632	0.632	0.409	1.73e-63
CD48	5.68e-68	-0.4253	0.806	0.887	2.08e-63
DUSP4	7.4e-68	-0.350883	0.008	0.124	2.71e-63
LFNG	1.44e-67	0.40119	0.271	0.096	5.29e-63
DDX5	3.62e-67	-0.352083	0.979	0.981	1.33e-62
PRMT2	3.9e-67	0.494328	0.458	0.246	1.43e-62
AC253572.2	2.3e-66	0.343652	0.447	0.237	8.41e-62
YWHAZ	5.1e-66	-0.422215	0.916	0.943	1.87e-61
FTH1	6.54e-66	-0.322897	0.974	0.988	2.39e-61
RPL4	1.14e-65	-0.307194	0.977	0.983	4.16e-61
DNAJB1	1.51e-65	-0.5114	0.078	0.236	5.51e-61
RPS29	4.67e-65	0.265849	0.998	0.997	1.71e-60
TRA2B	6.68e-65	-0.449446	0.782	0.845	2.45e-60
EVI2B	1.28e-64	0.457968	0.831	0.702	4.7e-60
NCKAP1L	4e-64	0.513148	0.498	0.296	1.46e-59
GTF2B	5.16e-64	-0.499315	0.203	0.388	1.89e-59
ID3	1.02e-63	-0.957873	0.228	0.407	3.74e-59
LUC7L3	1.07e-63	0.488972	0.756	0.588	3.92e-59
NDUFA3	1.13e-63	0.482894	0.466	0.259	4.15e-59
MT-CO1	1.22e-63	0.312483	1	1	4.45e-59
OGT	1.75e-63	0.503698	0.654	0.459	6.4e-59
EPB41	2.76e-63	0.47528	0.692	0.48	1.01e-58
NLRC5	3.96e-63	0.43365	0.292	0.117	1.45e-58
ARHGEF2	7.09e-63	0.399745	0.288	0.115	2.6e-58
ANKRD36C	9.55e-63	0.411145	0.28	0.108	3.5e-58
HSP90AB1	1.5e-62	-0.600356	0.814	0.883	5.5e-58
AL121944.1	1.61e-62	-0.48455	0.08	0.236	5.9e-58
PARP14	1.93e-62	0.443512	0.336	0.149	7.07e-58
ANKRD36	5.41e-62	0.4056	0.281	0.11	1.98e-57
CIITA	8.39e-62	0.512401	0.506	0.297	3.07e-57
EPC1	3.24e-61	-0.436904	0.72	0.804	1.19e-56
EIF3E	2.04e-60	-0.403362	0.766	0.844	7.45e-56
SIAH2	3e-60	-0.552251	0.244	0.415	1.1e-55
IRF3	5.73e-60	0.473395	0.421	0.224	2.1e-55
ACIN1	9.5e-60	0.462491	0.445	0.242	3.48e-55
HLA-A	1.07e-59	0.294505	0.996	0.988	3.91e-55
BTK	1.14e-59	0.447819	0.423	0.227	4.19e-55
RNF213	1.34e-59	0.463125	0.434	0.235	4.91e-55
ARHGAP45	1.8e-59	0.461051	0.472	0.267	6.58e-55
SAP18	2.14e-59	-0.41454	0.67	0.773	7.84e-55
CCND3	3.09e-59	-0.502396	0.293	0.453	1.13e-54
SNRPD2	4.09e-59	0.413656	0.827	0.715	1.5e-54
NIBAN3	4.41e-59	0.492472	0.564	0.357	1.62e-54
SEC61B	7.98e-59	-0.444541	0.533	0.644	2.92e-54
TLN1	9.04e-59	0.466164	0.574	0.375	3.31e-54
ETV5	1.32e-58	-0.274448	0.005	0.101	4.82e-54
ARHGDIB	2.12e-58	0.416628	0.841	0.727	7.75e-54
MT-CO2	2.21e-58	0.268214	1	0.999	8.1e-54
RPL22L1	3.51e-58	-0.513802	0.578	0.692	1.28e-53
ATM	3.94e-58	0.450973	0.549	0.336	1.44e-53
VAMP2	7.51e-58	-0.420367	0.731	0.815	2.75e-53
LIMD1	8.59e-58	0.367819	0.233	0.082	3.14e-53
RBM3	8.87e-58	-0.413533	0.694	0.782	3.25e-53
ZNF92	9.19e-58	0.495976	0.62	0.421	3.36e-53
SLC3A2	2.57e-57	-0.50277	0.23	0.393	9.41e-53
IDI1	2.98e-57	-0.499159	0.229	0.377	1.09e-52
CCDC191	3.5e-57	0.449447	0.765	0.618	1.28e-52
SLC25A6	5.77e-57	-0.408678	0.793	0.865	2.11e-52
CALCOCO1	5.98e-57	0.395705	0.355	0.169	2.19e-52
LSP1	6.62e-57	0.438405	0.777	0.619	2.42e-52
ZFC3H1	1.08e-56	0.441205	0.415	0.22	3.94e-52
MPHOSPH8	1.4e-56	0.459361	0.738	0.554	5.11e-52
ADAMTS6	1.61e-56	0.398388	0.483	0.276	5.88e-52
TRA2A	7.2e-56	-0.478816	0.477	0.603	2.64e-51
CRIP1	7.77e-56	0.518588	0.868	0.758	2.84e-51
GPR183	1.23e-55	-0.54739	0.064	0.193	4.49e-51
UCP2	1.28e-55	0.429037	0.771	0.597	4.69e-51
BTG1	1.34e-55	-0.396404	0.992	0.995	4.89e-51
AL109811.2	1.37e-55	0.306086	0.169	0.046	5.02e-51
OIP5-AS1	1.74e-55	0.451919	0.461	0.267	6.36e-51
CIRBP	2.09e-55	-0.345685	0.921	0.963	7.66e-51
CYBC1	5.37e-55	0.432352	0.422	0.232	1.97e-50
SLC25A5	1.31e-54	-0.458458	0.441	0.577	4.79e-50
RBM8A	1.36e-54	-0.452297	0.508	0.646	4.98e-50
OTUD1	1.43e-54	-0.489406	0.166	0.33	5.24e-50
CHD9	1.92e-54	0.463636	0.624	0.445	7.02e-50
SAMD9L	7.39e-54	0.394286	0.359	0.177	2.7e-49
NPM1	8.65e-54	-0.379985	0.896	0.943	3.17e-49
MACF1	1.08e-53	0.452562	0.377	0.196	3.97e-49
RSL24D1	1.23e-53	-0.445657	0.462	0.61	4.5e-49
SRSF2	4.97e-53	-0.474291	0.449	0.588	1.82e-48
S100PBP	6.01e-53	0.33254	0.227	0.084	2.2e-48
HSPA5	9.03e-53	-0.516699	0.33	0.496	3.3e-48
SNRPB	9.42e-53	-0.406683	0.514	0.656	3.45e-48
AC025164.1	1.28e-52	0.456038	0.493	0.295	4.69e-48
LAPTM5	1.51e-52	-0.367158	0.93	0.956	5.53e-48
ADAM19	4.74e-52	0.386921	0.364	0.184	1.74e-47
AKIRIN2	1.3e-51	-0.450717	0.291	0.425	4.74e-47
CWF19L2	1.31e-51	0.347462	0.22	0.08	4.78e-47
DNAJB9	2.61e-51	-0.463555	0.177	0.324	9.54e-47
EZR	3.96e-51	-0.434264	0.822	0.884	1.45e-46
YBX3	3.99e-51	-0.430684	0.791	0.85	1.46e-46
ATP2A3	4.8e-51	0.436025	0.498	0.302	1.76e-46
RHOB	5.63e-51	-0.468553	0.118	0.281	2.06e-46
SNHG5	8.23e-51	-0.413818	0.636	0.723	3.01e-46
AC243960.1	1.08e-50	0.393678	0.343	0.17	3.94e-46
MPC2	1.71e-50	-0.403118	0.304	0.448	6.26e-46
PIM1	2.13e-50	-0.534643	0.242	0.391	7.81e-46
NUB1	2.36e-50	0.373834	0.329	0.159	8.65e-46
DNAJC10	2.54e-50	0.414591	0.379	0.201	9.31e-46
LAPTM4A	3.69e-50	-0.437813	0.327	0.478	1.35e-45
ZNF83	5.33e-50	0.379777	0.38	0.2	1.95e-45
RPLP0	5.51e-50	-0.331036	0.979	0.99	2.02e-45
N4BP2L2	5.54e-50	0.377941	0.849	0.722	2.03e-45
IGLC2	1.22e-49	0.484796	0.813	0.662	4.46e-45
EIF1AX	1.3e-49	-0.443526	0.52	0.64	4.77e-45
SDCBP	1.78e-49	-0.437953	0.143	0.294	6.53e-45
SELENOT	1.82e-49	-0.430379	0.283	0.438	6.65e-45
MBD2	5.52e-49	0.39779	0.418	0.236	2.02e-44
SARAF	9.76e-49	-0.413782	0.682	0.772	3.57e-44
CFAP20	1.01e-48	-0.355366	0.038	0.153	3.7e-44
DGKD	1.4e-48	0.393486	0.352	0.18	5.12e-44
SP140	1.67e-48	0.431508	0.529	0.347	6.11e-44
MAP4K4	2.26e-48	0.344512	0.24	0.097	8.26e-44
CFLAR	3.27e-48	0.440186	0.614	0.432	1.2e-43
PSIP1	5.86e-48	0.431958	0.52	0.331	2.14e-43
KTN1	6.52e-48	0.418455	0.63	0.442	2.39e-43
HLA-E	8.74e-48	0.307872	0.953	0.913	3.2e-43
ARL6IP5	9.23e-48	0.423753	0.564	0.385	3.38e-43
MLLT6	9.46e-48	0.353544	0.366	0.192	3.46e-43
USP24	1.08e-47	0.312304	0.238	0.096	3.94e-43
SUMO2	1.33e-47	-0.346615	0.758	0.846	4.87e-43
AHNAK	2.53e-47	0.423571	0.82	0.681	9.26e-43
TBC1D10C	5.06e-47	0.373124	0.462	0.274	1.85e-42
USP34	5.56e-47	0.405741	0.565	0.375	2.03e-42
ADD1	5.96e-47	0.425741	0.5	0.318	2.18e-42
VPS35	6.97e-47	0.350844	0.356	0.185	2.55e-42
LNPEP	9.5e-47	0.435373	0.501	0.321	3.48e-42
SPG7	9.8e-47	0.389602	0.384	0.21	3.59e-42
BTN3A1	1.3e-46	0.279482	0.164	0.051	4.74e-42
ARHGAP30	1.36e-46	0.382631	0.363	0.193	4.99e-42
TRIM56	1.6e-46	0.362395	0.304	0.145	5.84e-42
ANGPT2	1.99e-46	0.276625	0.163	0.051	7.29e-42
WTAP	2.04e-46	-0.419823	0.396	0.53	7.45e-42
ADAM28	2.05e-46	0.432851	0.668	0.496	7.51e-42
PRRC2B	3.98e-46	0.404939	0.407	0.235	1.46e-41
TSPYL1	4.08e-46	-0.456453	0.275	0.42	1.49e-41
HLA-DMB	4.95e-46	0.378242	0.846	0.734	1.81e-41
SYNRG	6.84e-46	0.356046	0.399	0.222	2.5e-41
AMD1	7.19e-46	-0.457091	0.309	0.45	2.63e-41
WDR11	7.64e-46	0.413375	0.573	0.388	2.8e-41
SLC9A7	1.46e-45	0.424889	0.472	0.294	5.34e-41
SLC39A10	1.79e-45	0.34509	0.313	0.154	6.56e-41
TGIF1	2.11e-45	-0.427187	0.166	0.308	7.72e-41
SWAP70	2.64e-45	0.412769	0.597	0.417	9.67e-41
EIF4A1	3.11e-45	-0.416447	0.559	0.666	1.14e-40
AC012368.1	4.35e-45	0.343409	0.326	0.164	1.59e-40
CDK12	4.5e-45	0.41147	0.488	0.31	1.65e-40
RBM39	5.36e-45	-0.343256	0.868	0.906	1.96e-40
MFSD4B	7.93e-45	0.31592	0.198	0.073	2.9e-40
PCM1	1.43e-44	0.420013	0.644	0.472	5.24e-40
SNHG32	1.44e-44	-0.412002	0.439	0.567	5.27e-40
CLEC2D	1.77e-44	0.451897	0.653	0.48	6.47e-40
SLC25A3	2.07e-44	-0.355154	0.564	0.628	7.56e-40
SQSTM1	2.57e-44	-0.424753	0.584	0.655	9.39e-40
TMEM63A	4.04e-44	0.314463	0.248	0.108	1.48e-39
RBL2	4.75e-44	0.373385	0.408	0.235	1.74e-39
OSER1	5.41e-44	-0.421029	0.234	0.382	1.98e-39
CORO1A	5.75e-44	0.374603	0.692	0.515	2.1e-39
SPIB	5.87e-44	0.409767	0.483	0.302	2.15e-39
BACH1	6.84e-44	-0.423763	0.421	0.529	2.5e-39
GRK2	7.47e-44	0.397465	0.404	0.234	2.73e-39
TBC1D1	8.43e-44	0.398823	0.535	0.356	3.09e-39
PGGHG	1.12e-43	0.391436	0.364	0.199	4.09e-39
SLF2	1.53e-43	0.287019	0.211	0.083	5.59e-39
MT-ND5	1.55e-43	-0.255519	0.993	0.995	5.66e-39
KMT2A	1.6e-43	0.373616	0.462	0.281	5.86e-39
TOMM5	1.63e-43	-0.419532	0.368	0.504	5.96e-39
SON	3.28e-43	0.325421	0.89	0.791	1.2e-38
TRAF5	4.93e-43	0.399034	0.418	0.246	1.81e-38
ITGB7	6.55e-43	0.371507	0.369	0.207	2.4e-38
UNC93B1	6.87e-43	0.353163	0.331	0.172	2.52e-38
CD27	7.29e-43	0.409078	0.613	0.44	2.67e-38
BZW1	8.85e-43	-0.408248	0.41	0.55	3.24e-38
PLCG2	9.88e-43	0.378726	0.45	0.276	3.61e-38
ATRX	1.93e-42	0.410131	0.702	0.538	7.08e-38
RNMT	2.45e-42	-0.389225	0.617	0.693	8.98e-38
PARVG	3.28e-42	0.364233	0.41	0.239	1.2e-37
ZNF439	3.47e-42	0.302342	0.246	0.109	1.27e-37
PPP1R9B	4.08e-42	0.290733	0.227	0.095	1.49e-37
ITGB1	4.13e-42	0.382471	0.718	0.551	1.51e-37
STRAP	4.4e-42	-0.364137	0.229	0.356	1.61e-37
G3BP2	9.29e-42	-0.413393	0.456	0.555	3.4e-37
RESF1	1.01e-41	0.401592	0.671	0.499	3.71e-37
ANXA6	1.49e-41	0.359802	0.443	0.27	5.45e-37
MARF1	1.56e-41	0.388195	0.369	0.207	5.72e-37
NBEAL1	1.87e-41	-0.389248	0.222	0.366	6.85e-37
WDFY4	2.09e-41	0.372834	0.396	0.23	7.65e-37
RNF139	2.66e-41	-0.376676	0.111	0.241	9.75e-37
CHST15	3.18e-41	0.284433	0.213	0.087	1.16e-36
ATP5ME	9.14e-41	0.393759	0.5	0.329	3.35e-36
SYNE3	1.08e-40	0.327775	0.255	0.117	3.94e-36
TRIP12	1.39e-40	0.335177	0.342	0.185	5.08e-36
SNRPD3	2.11e-40	0.330313	0.345	0.187	7.73e-36
TPR	3.48e-40	0.379459	0.603	0.43	1.28e-35
MYH9	4.62e-40	0.390457	0.503	0.331	1.69e-35
HMGN2	4.79e-40	-0.370717	0.674	0.767	1.75e-35
HNRNPU	5.07e-40	0.374822	0.82	0.699	1.86e-35
SOS1	5.18e-40	0.272522	0.191	0.074	1.9e-35
NSD1	6.78e-40	0.361349	0.494	0.32	2.48e-35
NFKBIA	6.79e-40	-0.497125	0.276	0.395	2.48e-35
CDK5RAP3	7.03e-40	0.342887	0.326	0.173	2.57e-35
CBX7	7.78e-40	0.339765	0.358	0.198	2.85e-35
UPF3A	9.68e-40	0.365059	0.689	0.519	3.54e-35
BPTF	1.16e-39	0.39803	0.606	0.437	4.26e-35
AC020659.1	1.34e-39	0.306933	0.242	0.109	4.89e-35
OGA	1.48e-39	0.388155	0.667	0.504	5.43e-35
GPATCH11	1.54e-39	0.285285	0.199	0.081	5.63e-35
KCNN4	1.89e-39	0.38245	0.438	0.268	6.9e-35
RGPD5	2.16e-39	-0.425509	0.193	0.328	7.91e-35
ENTPD4	2.41e-39	0.349281	0.3	0.155	8.81e-35
DOP1B	2.82e-39	0.285273	0.266	0.128	1.03e-34
TP53INP1	4.31e-39	0.303997	0.205	0.084	1.58e-34
DEPDC5	4.49e-39	0.298838	0.247	0.114	1.65e-34
IFI16	4.85e-39	0.37195	0.641	0.477	1.77e-34
HNRNPA0	5.06e-39	-0.354102	0.545	0.633	1.85e-34
UBTF	5.39e-39	0.359078	0.474	0.304	1.97e-34
KIAA0586	6.97e-39	0.293235	0.271	0.132	2.55e-34
GOLGB1	7.51e-39	0.4049	0.46	0.293	2.75e-34
FAM43A	8.44e-39	-0.395408	0.041	0.135	3.09e-34
ETS1	9.37e-39	0.372955	0.601	0.426	3.43e-34
HLA-F	9.93e-39	0.317432	0.519	0.343	3.64e-34
TMEM154	1.08e-38	0.370243	0.52	0.349	3.94e-34
AC058791.1	1.22e-38	-0.421979	0.189	0.317	4.46e-34
ASH1L	1.35e-38	0.390293	0.572	0.404	4.93e-34
MRPL54	1.49e-38	-0.3543	0.463	0.572	5.46e-34
PARP4	1.62e-38	0.294868	0.282	0.141	5.93e-34
IER2	2.34e-38	-0.488386	0.256	0.369	8.56e-34
ZBTB1	2.4e-38	-0.417092	0.259	0.38	8.77e-34
HNRNPA2B1	3.17e-38	0.279926	0.962	0.909	1.16e-33
YBX1	3.81e-38	-0.361849	0.845	0.902	1.4e-33
PPP1R2	4.55e-38	-0.353124	0.653	0.727	1.67e-33
CHD4	4.98e-38	0.374178	0.471	0.303	1.82e-33
PPP1R10	5.27e-38	0.308528	0.48	0.308	1.93e-33
TOMM20	5.38e-38	-0.339771	0.638	0.722	1.97e-33
TET2	7.93e-38	0.342056	0.358	0.203	2.9e-33
CD46	1.01e-37	0.36433	0.416	0.257	3.7e-33
POMP	1.02e-37	-0.366861	0.332	0.451	3.74e-33
SOX12	1.23e-37	0.269044	0.193	0.078	4.49e-33
OPTN	1.24e-37	0.275256	0.249	0.117	4.53e-33
LARP4B	1.31e-37	0.250626	0.216	0.094	4.8e-33
DDX3X	1.45e-37	-0.352547	0.777	0.799	5.3e-33
PSD4	1.48e-37	0.317417	0.244	0.117	5.42e-33
MAVS	1.78e-37	0.256165	0.177	0.068	6.53e-33
CCT4	2.79e-37	-0.367753	0.26	0.394	1.02e-32
PHF5A	3.18e-37	-0.333388	0.144	0.268	1.16e-32
CYTH1	3.67e-37	0.368378	0.617	0.463	1.34e-32
CARMIL1	4.16e-37	0.263217	0.23	0.105	1.52e-32
PSMB9	6.62e-37	0.345294	0.513	0.346	2.42e-32
PDE4B	7.16e-37	-0.402681	0.552	0.649	2.62e-32
DBNL	7.28e-37	0.370491	0.542	0.384	2.67e-32
ZBTB10	1.04e-36	-0.380329	0.162	0.291	3.82e-32
ZMYND8	1.16e-36	0.317573	0.281	0.143	4.23e-32
DYNC1H1	1.3e-36	0.364246	0.496	0.331	4.77e-32
STAT1	1.36e-36	0.401608	0.324	0.181	4.99e-32
TGFBI	1.39e-36	0.320814	0.36	0.207	5.07e-32
GARS-DT	1.47e-36	0.316491	0.271	0.135	5.39e-32
PPP1R3E	1.76e-36	0.29521	0.221	0.099	6.43e-32
TUBA1B	1.76e-36	-0.393191	0.427	0.534	6.44e-32
RAD50	2.02e-36	0.32388	0.272	0.137	7.4e-32
MCOLN2	2.35e-36	0.339613	0.345	0.197	8.59e-32
PNN	2.98e-36	0.348921	0.841	0.73	1.09e-31
RFC1	3.18e-36	0.324822	0.377	0.221	1.16e-31
AHI1	3.24e-36	0.386705	0.412	0.258	1.19e-31
PPP1R15B	4.35e-36	-0.372095	0.153	0.288	1.59e-31
TIPARP	4.63e-36	-0.380537	0.114	0.228	1.69e-31
ZNF101	5.22e-36	0.364119	0.474	0.309	1.91e-31
POU2F2	5.76e-36	0.378569	0.686	0.524	2.11e-31
SP100	7.24e-36	0.349793	0.75	0.626	2.65e-31
FGR	7.53e-36	0.324288	0.317	0.173	2.76e-31
IGLC3	7.71e-36	0.508546	0.487	0.331	2.82e-31
ATP5MF	8.08e-36	0.358327	0.549	0.392	2.96e-31
NOP58	9.05e-36	-0.370732	0.324	0.44	3.31e-31
HDAC7	9.06e-36	0.310641	0.251	0.123	3.31e-31
CSTB	1.11e-35	0.355454	0.433	0.277	4.08e-31
STAT6	1.65e-35	0.335429	0.333	0.193	6.03e-31
KHDC4	1.81e-35	0.323108	0.318	0.174	6.62e-31
ANKAR	1.91e-35	0.285456	0.233	0.109	6.98e-31
PLEC	2.75e-35	0.285962	0.234	0.11	1.01e-30
TMEM259	3.03e-35	0.355911	0.406	0.253	1.11e-30
UQCRFS1	3.1e-35	-0.349936	0.319	0.442	1.13e-30
CDK13	3.13e-35	0.373751	0.553	0.391	1.14e-30
AD000090.1	3.53e-35	0.31886	0.234	0.11	1.29e-30
ELK4	3.88e-35	0.339898	0.374	0.222	1.42e-30
AC138150.1	4.88e-35	0.260734	0.194	0.082	1.79e-30
HLA-DOA	6.01e-35	0.359017	0.388	0.237	2.2e-30
RNF41	6.1e-35	-0.396372	0.438	0.538	2.23e-30
ERCC5	6.29e-35	0.306993	0.282	0.147	2.3e-30
HIST1H2AC	6.33e-35	0.336445	0.285	0.149	2.32e-30
JOSD1	8.68e-35	-0.373072	0.163	0.28	3.18e-30
THUMPD3-AS1	9.63e-35	0.358686	0.512	0.349	3.52e-30
STAT2	1.06e-34	0.291439	0.236	0.113	3.87e-30
SEMA4B	1.06e-34	0.269986	0.292	0.158	3.9e-30
FBRSL1	1.16e-34	0.308776	0.239	0.115	4.25e-30
TRAPPC1	1.35e-34	0.356684	0.543	0.397	4.93e-30
LUC7L	1.49e-34	0.352395	0.403	0.249	5.44e-30
RETREG3	1.91e-34	0.259793	0.23	0.109	6.99e-30
TAGAP	2.56e-34	-0.413356	0.326	0.434	9.36e-30
MS4A1	2.8e-34	0.358025	0.7	0.543	1.02e-29
C2orf68	2.84e-34	0.281909	0.193	0.082	1.04e-29
CALM1	2.88e-34	-0.313254	0.864	0.89	1.05e-29
IGHD	3.68e-34	0.345645	0.839	0.747	1.35e-29
ANXA2	3.99e-34	0.360916	0.439	0.29	1.46e-29
TMEM70	6.86e-34	-0.285067	0.068	0.173	2.51e-29
UPF2	9.98e-34	0.34043	0.376	0.229	3.65e-29
PSMB1	1.08e-33	-0.323448	0.533	0.643	3.95e-29
HNRNPUL2	1.17e-33	0.317374	0.301	0.166	4.28e-29
PLEKHO1	1.25e-33	0.322956	0.43	0.275	4.59e-29
GCC2	1.41e-33	0.359664	0.646	0.491	5.15e-29
ORAI2	1.44e-33	0.345277	0.626	0.466	5.29e-29
HSPH1	1.45e-33	-0.321444	0.1	0.213	5.32e-29
RPS17	1.79e-33	-0.255771	0.961	0.965	6.54e-29
GRN	2.09e-33	0.335031	0.466	0.307	7.64e-29
SLC16A1-AS1	2.11e-33	0.259065	0.216	0.101	7.72e-29
PARP1	2.28e-33	0.333314	0.507	0.349	8.34e-29
RAPGEF1	3.84e-33	0.31919	0.352	0.208	1.41e-28
HLA-DQA1	4.05e-33	0.287604	0.9	0.811	1.48e-28
ZDHHC21	4.14e-33	0.28622	0.276	0.145	1.51e-28
TRRAP	4.59e-33	0.2967	0.298	0.162	1.68e-28
HERC4	6.35e-33	0.301216	0.317	0.178	2.32e-28
MBD4	6.4e-33	0.351762	0.537	0.384	2.34e-28
CCDC152	8.72e-33	0.266775	0.228	0.11	3.19e-28
TULP4	9.4e-33	0.270535	0.278	0.147	3.44e-28
CAST	1.04e-32	0.357928	0.635	0.495	3.81e-28
AKNA	1.09e-32	0.320701	0.373	0.226	3.98e-28
ARHGAP5	1.09e-32	0.356816	0.456	0.302	4.01e-28
STMN3	1.15e-32	0.293257	0.338	0.196	4.21e-28
PCMTD1	1.25e-32	0.301348	0.535	0.373	4.59e-28
PPP2CA	1.31e-32	-0.344427	0.252	0.374	4.79e-28
CNOT1	1.31e-32	0.330838	0.412	0.261	4.81e-28
TNFRSF13B	1.39e-32	0.319586	0.262	0.139	5.1e-28
IKZF1	1.44e-32	0.348524	0.572	0.418	5.28e-28
PPM1K	1.74e-32	0.345633	0.505	0.346	6.37e-28
CLK1	1.76e-32	-0.350784	0.451	0.55	6.44e-28
CHD2	1.78e-32	0.342187	0.783	0.671	6.51e-28
BDP1	1.82e-32	0.355188	0.49	0.334	6.67e-28
ACTB	1.96e-32	0.267676	0.983	0.962	7.18e-28
CIAO1	2.14e-32	0.284944	0.263	0.136	7.84e-28
ATP6V0C	2.98e-32	-0.304936	0.631	0.687	1.09e-27
WAC-AS1	3.17e-32	0.295584	0.309	0.172	1.16e-27
KIAA1109	3.55e-32	0.285538	0.244	0.122	1.3e-27
SNHG1	3.67e-32	-0.373389	0.218	0.339	1.34e-27
METTL8	3.87e-32	0.356873	0.399	0.252	1.42e-27
TRBC2	5.62e-32	0.322951	0.623	0.468	2.06e-27
MEF2C	5.73e-32	0.342693	0.652	0.503	2.1e-27
CREBZF	7.56e-32	0.289366	0.365	0.22	2.77e-27
IFITM2	9.37e-32	0.331495	0.419	0.272	3.43e-27
TPM3	9.74e-32	0.286667	0.852	0.746	3.56e-27
NOTCH2	1.08e-31	0.294004	0.368	0.223	3.93e-27
LRRK2	1.35e-31	0.300498	0.326	0.188	4.95e-27
PCMTD2	1.35e-31	0.271001	0.271	0.144	4.95e-27
CYB561A3	1.46e-31	0.327488	0.68	0.534	5.34e-27
ATP5IF1	1.53e-31	0.323758	0.717	0.583	5.62e-27
CTSH	1.67e-31	0.351722	0.444	0.299	6.13e-27
ORMDL3	1.72e-31	0.257699	0.218	0.104	6.28e-27
CCNL2	1.98e-31	0.267312	0.339	0.2	7.24e-27
ERICH1	2.06e-31	0.301168	0.342	0.202	7.53e-27
GNPTAB	2.09e-31	0.309359	0.502	0.344	7.66e-27
IGHG2	2.23e-31	0.319652	0.349	0.209	8.18e-27
VIM	2.52e-31	0.268115	0.892	0.792	9.23e-27
DCLRE1C	3.06e-31	0.297543	0.268	0.142	1.12e-26
KIAA2026	3.35e-31	0.309354	0.329	0.192	1.23e-26
ITGAX	3.43e-31	0.295583	0.265	0.141	1.26e-26
ALDH5A1	3.9e-31	0.268041	0.199	0.094	1.43e-26
WASF2	4.33e-31	0.300431	0.755	0.635	1.59e-26
NDUFB1	4.65e-31	0.319209	0.408	0.263	1.7e-26
CSK	4.7e-31	0.328457	0.449	0.305	1.72e-26
LARS	6.4e-31	0.312611	0.333	0.196	2.34e-26
EPB41L4A-AS1	6.79e-31	-0.31277	0.368	0.456	2.49e-26
BAZ2A	8.28e-31	0.341459	0.595	0.444	3.03e-26
ARHGAP4	9.08e-31	0.329747	0.327	0.2	3.32e-26
TBC1D9	9.16e-31	0.331851	0.593	0.439	3.35e-26
SS18L2	9.24e-31	-0.330889	0.189	0.308	3.38e-26
DDX46	9.45e-31	0.364207	0.587	0.456	3.46e-26
CHPT1	1e-30	-0.353129	0.385	0.476	3.67e-26
CNR2	1.03e-30	0.308437	0.332	0.196	3.76e-26
AC091045.1	1.11e-30	0.296687	0.28	0.153	4.08e-26
TRIM38	1.26e-30	0.313744	0.475	0.322	4.62e-26
ATP2B1-AS1	1.45e-30	-0.37316	0.209	0.313	5.32e-26
PRXL2C	1.53e-30	-0.32312	0.184	0.295	5.58e-26
NT5C	1.68e-30	0.338931	0.488	0.341	6.15e-26
HSH2D	1.75e-30	0.321955	0.404	0.26	6.4e-26
LGALS9	1.77e-30	0.2592	0.286	0.158	6.48e-26
ARGLU1	1.91e-30	0.295493	0.889	0.827	7e-26
DDX18	2.1e-30	0.330762	0.492	0.34	7.69e-26
INPP5D	3.27e-30	0.315096	0.378	0.237	1.2e-25
SLC35E3	3.84e-30	0.271479	0.251	0.131	1.4e-25
SEPTIN2	4.08e-30	0.310872	0.538	0.385	1.49e-25
AC011939.2	4.25e-30	-0.252639	0.048	0.137	1.55e-25
NRROS	4.74e-30	-0.288422	0.1	0.205	1.74e-25
LRCH3	4.97e-30	0.250504	0.24	0.123	1.82e-25
PHEX	5.05e-30	0.267653	0.238	0.122	1.85e-25
EVL	5.3e-30	0.307792	0.683	0.54	1.94e-25
RSRC2	5.67e-30	-0.318443	0.603	0.67	2.08e-25
POLR2K	5.95e-30	-0.326607	0.278	0.387	2.18e-25
IRF9	6.1e-30	0.323201	0.451	0.302	2.23e-25
CREM	6.43e-30	-0.25107	0.039	0.119	2.35e-25
TBCC	7.92e-30	-0.314704	0.156	0.253	2.9e-25
TOR1AIP2	1.26e-29	0.28903	0.329	0.195	4.61e-25
STK17A	1.29e-29	-0.363852	0.334	0.445	4.74e-25
MT-ND2	1.73e-29	0.258301	0.999	0.999	6.34e-25
NFATC2IP	1.74e-29	0.33357	0.361	0.226	6.38e-25
UGCG	1.98e-29	-0.28255	0.47	0.517	7.23e-25
UBE2D2	2.03e-29	0.289389	0.753	0.665	7.44e-25
MAPK1IP1L	2.13e-29	-0.330917	0.287	0.4	7.79e-25
PHF21A	2.36e-29	0.278665	0.288	0.161	8.65e-25
PTGER4	2.84e-29	-0.280781	0.047	0.132	1.04e-24
NGRN	3.07e-29	-0.323823	0.155	0.253	1.12e-24
DPH3	3.8e-29	-0.278128	0.087	0.191	1.39e-24
EZH1	4.44e-29	0.294629	0.347	0.211	1.63e-24
ADD3	4.72e-29	0.28766	0.389	0.247	1.73e-24
CDC25B	4.98e-29	0.317931	0.417	0.273	1.82e-24
SELL	6.82e-29	0.2924	0.451	0.303	2.5e-24
KRAS	7.11e-29	-0.340302	0.275	0.379	2.6e-24
FRYL	7.24e-29	0.299053	0.348	0.212	2.65e-24
MYLIP	8.12e-29	-0.327472	0.209	0.29	2.97e-24
CTC1	8.29e-29	0.250796	0.209	0.101	3.03e-24
SUB1	9.19e-29	-0.299558	0.615	0.703	3.36e-24
SIPA1L3	1.02e-28	0.294266	0.338	0.205	3.75e-24
CYB5R3	1.06e-28	0.289992	0.463	0.315	3.88e-24
DNAJB6	1.07e-28	-0.32631	0.243	0.35	3.9e-24
RABEP2	1.22e-28	0.276254	0.359	0.222	4.46e-24
RBM6	1.24e-28	0.28108	0.39	0.249	4.55e-24
SDR39U1	1.46e-28	0.284672	0.247	0.131	5.33e-24
AEBP1	1.55e-28	0.256839	0.215	0.106	5.67e-24
TRIP11	1.98e-28	0.294356	0.275	0.153	7.25e-24
SAMD9	2.04e-28	0.289013	0.306	0.178	7.48e-24
ZFAS1	2.11e-28	-0.266523	0.883	0.911	7.73e-24
EML4	2.23e-28	0.292693	0.319	0.189	8.14e-24
CDC37	2.33e-28	0.317041	0.522	0.38	8.53e-24
BLNK	2.59e-28	0.258477	0.394	0.254	9.48e-24
ACTR2	2.76e-28	0.287464	0.766	0.649	1.01e-23
MZB1	2.79e-28	0.299473	0.538	0.388	1.02e-23
COQ10B	3.35e-28	-0.307872	0.19	0.293	1.23e-23
CCDC88B	4.2e-28	0.254854	0.222	0.112	1.54e-23
NME2	5.38e-28	-0.370098	0.674	0.728	1.97e-23
CGRRF1	5.59e-28	-0.269455	0.083	0.184	2.05e-23
KIF2A	5.62e-28	0.291046	0.332	0.201	2.06e-23
HLA-DOB	6.98e-28	0.304059	0.474	0.329	2.55e-23
KMT2E	8.02e-28	-0.28583	0.779	0.818	2.94e-23
PITPNM2	8.32e-28	0.257298	0.236	0.124	3.05e-23
ZMYM6	9.3e-28	0.26868	0.26	0.142	3.4e-23
CD82	9.39e-28	0.250686	0.284	0.161	3.44e-23
RBBP4	1.01e-27	0.269199	0.465	0.319	3.7e-23
S100A11	1.08e-27	0.276579	0.269	0.151	3.97e-23
MYCBP2	1.26e-27	0.28294	0.649	0.502	4.61e-23
PAK2	1.52e-27	0.307097	0.694	0.562	5.55e-23
BANK1	1.55e-27	0.273757	0.441	0.298	5.68e-23
DDX42	1.56e-27	0.279641	0.308	0.181	5.72e-23
ENC1	1.58e-27	-0.283956	0.062	0.147	5.78e-23
NAMPT	2.34e-27	-0.284826	0.098	0.195	8.55e-23
TASOR	2.91e-27	0.266894	0.369	0.234	1.07e-22
FLNB	3.08e-27	0.251347	0.201	0.098	1.13e-22
SLC2A3	3.13e-27	-0.272512	0.051	0.129	1.15e-22
PRPF8	3.26e-27	0.319683	0.426	0.287	1.19e-22
BIRC3	3.68e-27	0.353691	0.354	0.221	1.35e-22
TRIM22	3.86e-27	0.276724	0.432	0.29	1.41e-22
TMA7	3.86e-27	-0.266764	0.774	0.806	1.41e-22
TLK1	4.08e-27	0.293875	0.668	0.528	1.49e-22
RPAP2	4.64e-27	0.259575	0.22	0.113	1.7e-22
LPGAT1	4.64e-27	0.259058	0.381	0.244	1.7e-22
XPC	4.64e-27	0.254626	0.268	0.15	1.7e-22
RERE	4.85e-27	0.303067	0.412	0.273	1.77e-22
SLC12A6	4.92e-27	0.261602	0.3	0.176	1.8e-22
SUGP2	5.72e-27	0.258288	0.262	0.145	2.1e-22
MRFAP1	8.1e-27	-0.31649	0.305	0.406	2.97e-22
PSMA2	8.79e-27	-0.289411	0.391	0.479	3.22e-22
GAS5	9.27e-27	-0.260449	0.787	0.831	3.39e-22
APBB2	1.31e-26	-0.322984	0.312	0.399	4.78e-22
PDCD6IP	1.48e-26	0.280817	0.376	0.242	5.4e-22
TOP1	1.51e-26	0.307937	0.515	0.374	5.53e-22
RALBP1	1.73e-26	0.258238	0.314	0.189	6.32e-22
SERP1	1.77e-26	-0.290466	0.62	0.702	6.47e-22
MRPL47	1.81e-26	-0.292089	0.157	0.26	6.62e-22
CAP1	2.17e-26	0.302007	0.427	0.292	7.95e-22
MYO5A	2.33e-26	0.251369	0.26	0.145	8.53e-22
SMARCA2	2.58e-26	0.269506	0.319	0.193	9.44e-22
MIDN	2.86e-26	-0.329779	0.186	0.279	1.05e-21
MCL1	3.9e-26	-0.306865	0.373	0.436	1.43e-21
ARHGEF1	3.96e-26	0.315878	0.471	0.337	1.45e-21
CBX5	4.33e-26	0.267981	0.38	0.246	1.59e-21
DUSP5	4.98e-26	-0.255761	0.075	0.167	1.82e-21
KRT10	5e-26	-0.286469	0.575	0.686	1.83e-21
GLG1	5.61e-26	0.279903	0.327	0.201	2.05e-21
LRBA	6.74e-26	0.261674	0.285	0.166	2.47e-21
ARF4	6.85e-26	-0.288206	0.168	0.268	2.51e-21
NHLRC3	7.41e-26	0.291302	0.384	0.251	2.71e-21
UBR2	8.23e-26	0.263931	0.297	0.176	3.01e-21
TAOK3	8.29e-26	0.273188	0.445	0.305	3.04e-21
PTEN	9.38e-26	0.281119	0.44	0.302	3.43e-21
FKBP8	1.09e-25	0.262698	0.489	0.347	4e-21
FCHSD2	1.18e-25	0.28816	0.364	0.233	4.3e-21
ALG13	1.26e-25	-0.316336	0.319	0.409	4.63e-21
MYO9B	1.3e-25	0.26894	0.317	0.193	4.77e-21
SRSF5	1.31e-25	-0.275038	0.905	0.934	4.79e-21
RAB1A	1.36e-25	-0.296227	0.166	0.264	4.98e-21
PKN1	1.38e-25	0.26199	0.325	0.2	5.06e-21
TRIM44	2.19e-25	0.291609	0.451	0.313	8.03e-21
ST6GAL1	2.33e-25	0.26152	0.508	0.366	8.52e-21
ERGIC1	2.33e-25	0.298354	0.352	0.226	8.52e-21
RBM7	2.33e-25	-0.259046	0.09	0.18	8.54e-21
AC087190.1	2.42e-25	-0.292936	0.155	0.258	8.85e-21
UBE2V1	2.72e-25	0.283301	0.488	0.349	9.97e-21
DEDD2	2.93e-25	-0.283677	0.129	0.224	1.07e-20
ITPR2	2.98e-25	0.276699	0.4	0.266	1.09e-20
PSAP	3.04e-25	0.302678	0.466	0.332	1.11e-20
WAS	3.22e-25	0.271128	0.291	0.174	1.18e-20
ABR	3.3e-25	0.264886	0.274	0.159	1.21e-20
TMPO	4.83e-25	0.277525	0.486	0.347	1.77e-20
SNHG6	4.86e-25	-0.28161	0.792	0.855	1.78e-20
SELENOF	5.38e-25	-0.297515	0.393	0.491	1.97e-20
SYAP1	5.78e-25	-0.304209	0.306	0.382	2.12e-20
SNRNP200	7.05e-25	0.304102	0.398	0.268	2.58e-20
HNRNPL	7.45e-25	0.282359	0.427	0.294	2.73e-20
FNIP1	9.5e-25	-0.294585	0.31	0.403	3.48e-20
SEPTIN6	1.08e-24	0.283899	0.666	0.538	3.96e-20
TNFRSF1B	1.09e-24	0.297872	0.325	0.206	4e-20
BCL7B	1.24e-24	-0.269258	0.134	0.228	4.56e-20
SFT2D2	1.29e-24	0.293667	0.408	0.277	4.71e-20
RASGRP2	1.3e-24	0.267848	0.521	0.38	4.76e-20
RHEB	1.38e-24	-0.268337	0.111	0.203	5.06e-20
UPK3BL1	1.46e-24	0.251621	0.278	0.163	5.33e-20
USP15	1.48e-24	0.273391	0.673	0.539	5.41e-20
ANXA11	1.64e-24	0.290648	0.583	0.445	6.01e-20
PHC3	1.81e-24	0.278303	0.495	0.356	6.62e-20
TNFRSF13C	2.03e-24	-0.324247	0.667	0.751	7.42e-20
SFPQ	2.36e-24	-0.292238	0.582	0.653	8.66e-20
POU2AF1	2.52e-24	0.280987	0.332	0.209	9.23e-20
BUD31	2.59e-24	-0.259629	0.343	0.418	9.48e-20
TUBB4B	2.97e-24	-0.300639	0.201	0.297	1.09e-19
RNF138	3.02e-24	-0.280966	0.133	0.23	1.1e-19
NAGK	3.56e-24	0.278059	0.333	0.212	1.3e-19
MRPS34	3.57e-24	0.263554	0.312	0.194	1.31e-19
BLOC1S4	4e-24	-0.269601	0.147	0.233	1.46e-19
PRR13	4.08e-24	0.277459	0.658	0.533	1.49e-19
CD84	4.33e-24	0.290882	0.466	0.33	1.58e-19
ATP6V0A2	5.72e-24	0.275886	0.287	0.172	2.09e-19
PTPN2	6.64e-24	0.292817	0.56	0.427	2.43e-19
NCOR1	7.99e-24	0.27036	0.45	0.317	2.92e-19
RRBP1	8.63e-24	0.374155	0.537	0.418	3.16e-19
LEF1	1.04e-23	0.286273	0.532	0.398	3.82e-19
XIST	1.08e-23	0.34352	0.779	0.7	3.96e-19
SNHG14	1.1e-23	0.304236	0.518	0.38	4.02e-19
SRSF6	1.32e-23	-0.276162	0.466	0.53	4.82e-19
VPREB3	1.36e-23	0.277394	0.556	0.417	4.96e-19
SP140L	1.44e-23	0.27171	0.373	0.246	5.27e-19
DRAP1	1.78e-23	0.290093	0.691	0.587	6.53e-19
PFDN2	1.85e-23	-0.28223	0.303	0.396	6.78e-19
SINHCAF	1.95e-23	-0.304632	0.317	0.394	7.13e-19
JMY	2.3e-23	-0.293311	0.132	0.229	8.43e-19
MOB4	2.71e-23	-0.273804	0.149	0.246	9.91e-19
CASP8	3.01e-23	0.266965	0.428	0.297	1.1e-18
CHD7	3.27e-23	0.27335	0.43	0.299	1.2e-18
POLR2L	3.4e-23	0.29384	0.464	0.337	1.25e-18
AC024560.5	3.88e-23	-0.261388	0.123	0.203	1.42e-18
HUWE1	4.21e-23	0.253751	0.303	0.187	1.54e-18
MSI2	4.22e-23	0.269081	0.848	0.759	1.54e-18
MBNL1	4.31e-23	0.256519	0.794	0.694	1.58e-18
NXT1	4.73e-23	-0.269807	0.123	0.218	1.73e-18
BLK	4.85e-23	0.286706	0.655	0.531	1.77e-18
XPO1	5.32e-23	0.267087	0.373	0.248	1.95e-18
HMGN3	6.29e-23	0.273924	0.701	0.581	2.3e-18
TOMM22	6.43e-23	-0.272076	0.22	0.316	2.35e-18
BAX	6.58e-23	-0.252252	0.458	0.506	2.41e-18
ANKLE2	9.48e-23	0.254266	0.274	0.164	3.47e-18
ZBTB21	9.57e-23	-0.265582	0.099	0.186	3.5e-18
CHD3	9.96e-23	0.274398	0.295	0.183	3.65e-18
PLEKHG1	1.34e-22	0.269059	0.39	0.264	4.9e-18
CCNH	1.34e-22	-0.288068	0.204	0.302	4.91e-18
ZNF107	1.42e-22	0.283702	0.395	0.269	5.2e-18
MAPRE1	1.53e-22	-0.271678	0.19	0.284	5.58e-18
AP1B1	1.66e-22	0.250026	0.287	0.175	6.07e-18
FAM53B	1.77e-22	0.250623	0.325	0.208	6.48e-18
C1D	2e-22	-0.277844	0.207	0.301	7.31e-18
ING3	2.64e-22	-0.283887	0.153	0.247	9.66e-18
SPTBN1	2.67e-22	0.271827	0.392	0.267	9.77e-18
CNN2	3e-22	0.29189	0.448	0.322	1.1e-17
DDX39B	3.03e-22	0.26064	0.449	0.319	1.11e-17
AKAP11	3.38e-22	0.255497	0.282	0.172	1.24e-17
ESYT1	3.99e-22	0.265635	0.263	0.162	1.46e-17
EIF5B	4.87e-22	0.330488	0.425	0.309	1.78e-17
EMC6	7.6e-22	-0.260985	0.177	0.273	2.78e-17
CAPNS1	7.63e-22	0.253717	0.391	0.268	2.79e-17
CORO1B	8.06e-22	0.252992	0.291	0.181	2.95e-17
SNU13	8.91e-22	-0.264962	0.506	0.576	3.26e-17
MED21	9.4e-22	-0.268795	0.164	0.252	3.44e-17
CAMLG	1.38e-21	-0.302498	0.283	0.377	5.05e-17
MAPK1	1.58e-21	0.260163	0.32	0.205	5.77e-17
SUPT16H	2.01e-21	0.251537	0.357	0.238	7.36e-17
SMARCB1	2.43e-21	0.26848	0.602	0.481	8.9e-17
CNTRL	2.78e-21	0.277026	0.426	0.302	1.02e-16
SMAD2	2.92e-21	0.271749	0.345	0.228	1.07e-16
FAM133B	3.03e-21	-0.324444	0.486	0.586	1.11e-16
HSPB1	3.07e-21	0.261535	0.292	0.184	1.13e-16
ARL4C	3.1e-21	-0.284391	0.245	0.287	1.14e-16
PELI1	3.68e-21	-0.285377	0.459	0.527	1.35e-16
HCLS1	3.86e-21	0.258215	0.578	0.45	1.41e-16
ILF2	4.27e-21	-0.255332	0.292	0.372	1.56e-16
ROMO1	5.7e-21	0.271238	0.386	0.27	2.08e-16
HADHA	8.04e-21	0.254184	0.526	0.398	2.94e-16
EIF4B	1.12e-20	0.26063	0.738	0.636	4.11e-16
OSBPL10	1.57e-20	0.260975	0.469	0.343	5.75e-16
CHORDC1	1.84e-20	-0.262109	0.161	0.236	6.74e-16
DICER1	2.06e-20	0.26308	0.332	0.219	7.53e-16
CEP290	2.07e-20	0.264824	0.178	0.095	7.59e-16
PRDX6	2.11e-20	-0.275234	0.36	0.449	7.71e-16
PRKCSH	2.31e-20	0.262784	0.422	0.302	8.45e-16
G3BP1	2.42e-20	0.266211	0.38	0.262	8.88e-16
YIPF4	3.28e-20	0.26293	0.324	0.213	1.2e-15
IER5	3.74e-20	-0.253036	0.209	0.256	1.37e-15
SMDT1	3.82e-20	-0.253286	0.53	0.616	1.4e-15
CHMP2B	5.39e-20	-0.255549	0.184	0.272	1.97e-15
AC092821.3	5.55e-20	-0.257008	0.632	0.661	2.03e-15
SERTAD2	5.74e-20	-0.268242	0.134	0.212	2.1e-15
TMEM161B-AS1	5.78e-20	0.257023	0.267	0.165	2.12e-15
CHRAC1	7.58e-20	-0.275826	0.204	0.287	2.77e-15
FYTTD1	9.55e-20	-0.263619	0.275	0.342	3.49e-15
DNTTIP2	9.97e-20	-0.277773	0.271	0.363	3.65e-15
ATG12	1.02e-19	-0.277925	0.318	0.398	3.75e-15
BIRC6	1.28e-19	0.264506	0.416	0.297	4.68e-15
ZC3H15	1.36e-19	-0.269585	0.403	0.483	4.99e-15
DENND4A	2.27e-19	0.255813	0.342	0.23	8.3e-15
RANBP1	2.36e-19	-0.25492	0.305	0.379	8.64e-15
ILF3	2.8e-19	0.263314	0.424	0.308	1.03e-14
SYF2	3.36e-19	-0.255277	0.615	0.688	1.23e-14
ATP6V0E1	4.33e-19	0.260773	0.654	0.544	1.58e-14
HLA-DRB5	5.73e-19	0.253403	0.804	0.728	2.1e-14
CRYM	9.26e-19	-0.256368	0.108	0.186	3.39e-14
GLS	1.15e-18	0.26293	0.502	0.383	4.21e-14
DEK	1.97e-18	0.255325	0.609	0.493	7.21e-14
ZC3H13	4.85e-18	0.274697	0.349	0.244	1.77e-13
CSNK2A1	1.78e-17	0.267279	0.389	0.282	6.51e-13
RTF1	2.24e-17	0.25493	0.561	0.448	8.2e-13
IGLC1	3.61e-17	0.253073	0.906	0.856	1.32e-12
IL4R	3.76e-17	0.252362	0.472	0.357	1.38e-12
B4GALT1	4.41e-17	0.271307	0.61	0.503	1.62e-12
RABGAP1L	7.03e-17	0.25197	0.562	0.453	2.57e-12
INPP5F	9.55e-17	0.277375	0.437	0.33	3.5e-12
UQCR10	1.11e-16	0.251416	0.555	0.45	4.07e-12
PIGR	1.65e-16	-0.260408	0.387	0.423	6.06e-12
XBP1	4.71e-16	-0.25384	0.199	0.283	1.73e-11
GOLGA4	1.97e-15	0.271227	0.471	0.371	7.2e-11
